# Supplementary material for: Ethane-1,2-diaminium dipicrate dihydrate
Source: Acta Crystallogr Sect E Struct Rep Online. 2011 Feb 16;67(Pt 3):o637–8. doi: 10.1107/S1600536811004855 (PMC3052063; doi:10.1107/S1600536811004855)
Supplement: Supplementary file 1 [file e-67-0o637-sup1.cif]

##############################################################################
###                                                                        ###
###        Electronic paper (Acta Crystallographica Section E)             ###
###                                                                        ###
##############################################################################
#                                                                            #
# This CIF contains the data in a paper accepted for publication in Acta     #
# Crystallographica Section E. It conforms to the requirements of Notes      #
# for Authors for Section E, and has been peer reviewed under the auspices   #
# of the IUCr Commission on Journals.                                        #
#                                                                            #
# Full details of the Crystallographic Information File format               #
# are given in the paper "The Crystallographic Information File (CIF):       #
# a New Standard Archive File for Crystallography" by S. R. Hall, F. H.      #
# Allen and I. D. Brown [Acta Cryst. (1991), A47, 655-685].                  #
#                                                                            #
# The current version of the core CIF dictionary is obtainable from          #
# ftp://ftp.iucr.org/pub/cif_core.dic. The current version number is 2.4.    #
#                                                                            #
# Software is freely available for graphical display of the structure(s) in  #
# this CIF.  For information consult the CIF home page http://www.iucr.org/  #
# cif/home.html                                                              #
#                                                                            #
# This file may be used for bona fide research purposes within the           #
# scientific community so long as proper attribution is given to the journal # 
# article from which it was obtained.                                        #
#                                                                            #
##############################################################################
                                             
data_global
_audit_creation_method     SHELXL-97
_journal_date_recd_electronic     2011-01-06
_journal_date_accepted     2011-02-08
_journal_name_full     'Acta Crystallographica, Section E'
_journal_year     2011
_journal_volume     67
_journal_issue      3
_journal_page_first     o637
_journal_page_last     o638
_journal_paper_category     QO
_journal_coeditor_code     OM2399
_publ_contact_author_name     'Jasinski, Jerry P.'
_publ_contact_author_address
;
Department of Chemistry
Keene State College
229 Main Street
Keene, NH 03435-2001, USA
;
_publ_contact_author_email     jjasinski@keene.edu
_publ_contact_author_fax     ?
_publ_contact_author_phone     '603 358-2563'
_publ_section_title
;
Ethylenediammonium dipicrate dihydrate
;
loop_
    _publ_author_name
    _publ_author_address
    'Jasinski, Jerry P.'
;
Department of Chemistry
Keene State College
229 Main Street
Keene, NH 03435-2001, USA
;
    'Butcher, Ray J.'
;
Department of Chemistry
Howard University
525 College Street NW
Washington
DC 20059, USA
;
    'Hakim Al-arique, Q. N. M.'
;
Department of Studies in Chemistry
University of Mysore
Manasagangotri, Mysore 570 006, India
;
    'Yathirajan, H. S.'
;
Department of Studies in Chemistry
University of Mysore
Manasagangotri, Mysore 570 006, India
;
    'Narayana, B.'
;
Department of Studies in Chemistry
Mangalore University
Mangalagangotri 574 199, India
;
data_I
_chemical_name_systematic
;
Ethane-1,2-diaminium bis(2,4,6-trinitrophenolate) dihydrate
;
_chemical_name_common     'Ethylenediammonium dipicrate dihydrate'
_chemical_formula_moiety     'C2 H10 N2 2+, 2(C6 H2 N3 O7 -), 2(H2 O)'
_chemical_formula_sum     'C14 H18 N8 O16'
_chemical_formula_iupac     'C2 H10 N2 2+, 2C6 H2 N3 O7 -, 2H2 O'
_chemical_formula_weight     554.36
_chemical_melting_point     ?
_symmetry_cell_setting     orthorhombic
_symmetry_space_group_name_H-M     'P n m a'
_symmetry_space_group_name_Hall     '-P 2ac 2n'
loop_
    _symmetry_equiv_pos_as_xyz
    'x, y, z'
    '-x+1/2, -y, z+1/2'
    '-x, y+1/2, -z'
    'x+1/2, -y+1/2, -z+1/2'
    '-x, -y, -z'
    'x-1/2, y, -z-1/2'
    'x, -y-1/2, z'
    '-x-1/2, y-1/2, z-1/2'
_cell_length_a     13.4795(4)
_cell_length_b     20.4372(7)
_cell_length_c     8.0410(3)
_cell_angle_alpha     90.00
_cell_angle_beta     90.00
_cell_angle_gamma     90.00
_cell_volume     2215.16(13)
_cell_formula_units_Z     4
_cell_measurement_reflns_used     5241
_cell_measurement_theta_min     4.6314
_cell_measurement_theta_max     32.4585
_cell_measurement_temperature     295(2)
_exptl_crystal_description     'chunk'
_exptl_crystal_colour     'pale orange'
_exptl_crystal_size_max     0.52
_exptl_crystal_size_mid     0.42
_exptl_crystal_size_min     0.27
_exptl_crystal_density_diffrn     1.662
_exptl_crystal_density_meas     ?
_exptl_crystal_density_method     'not measured'
_exptl_crystal_F_000     1144
_exptl_absorpt_coefficient_mu     0.153
_exptl_absorpt_correction_type     multi-scan
_exptl_absorpt_process_details
;
(CrysAlis RED; Oxford Diffraction, 2007)
;
_exptl_absorpt_correction_T_min     0.837
_exptl_absorpt_correction_T_max     0.960
_exptl_special_details
;
;
_diffrn_ambient_temperature     295(2)
_diffrn_radiation_type     MoK\a
_diffrn_radiation_wavelength     0.71073
_diffrn_radiation_source     'fine-focus sealed tube'
_diffrn_radiation_monochromator     graphite
_diffrn_measurement_device_type     'Oxford Diffraction Gemini R'
_diffrn_measurement_method     '\f and \w'
_diffrn_detector_area_resol_mean     10.50
_diffrn_reflns_number     16775
_diffrn_reflns_av_R_equivalents     0.0255
_diffrn_reflns_av_sigmaI/netI     0.0304
_diffrn_reflns_theta_min     4.95
_diffrn_reflns_theta_max     32.53
_diffrn_reflns_theta_full     25.00
_diffrn_measured_fraction_theta_max     0.934
_diffrn_measured_fraction_theta_full     0.991
_diffrn_reflns_limit_h_min     -19
_diffrn_reflns_limit_h_max     14
_diffrn_reflns_limit_k_min     -29
_diffrn_reflns_limit_k_max     23
_diffrn_reflns_limit_l_min     -11
_diffrn_reflns_limit_l_max     9
_diffrn_standards_number     0
_diffrn_standards_interval_count     ?
_diffrn_standards_interval_time     ?
_diffrn_standards_decay_%     0.02
_refine_special_details
;
Refinement of <i>F</i>^2^ against ALL reflections. The weighted <i>R</i>-factor
<i>wR</i> and goodness of fit <i>S</i> are based on <i>F</i>^2^, conventional
<i>R</i>-factors <i>R</i> are based on <i>F</i>, with <i>F</i> set to zero for
negative <i>F</i>^2^. The threshold expression of <i>F</i>^2^ >
\s(<i>F</i>^2^) is used only for calculating <i>R</i>-factors(gt) <i>etc</i>.
and is not relevant to the choice of reflections for refinement.
<i>R</i>-factors based on <i>F</i>^2^ are statistically about twice as large
as those based on <i>F</i>, and <i>R</i>- factors based on ALL data will be
even larger.
;
_reflns_number_total     3846
_reflns_number_gt     2322
_reflns_threshold_expression     I>2\s(I)
_refine_ls_structure_factor_coef     Fsqd
_refine_ls_matrix_type     full
_refine_ls_R_factor_all     0.1065
_refine_ls_R_factor_gt     0.0629
_refine_ls_wR_factor_gt     0.1772
_refine_ls_wR_factor_ref     0.1962
_refine_ls_goodness_of_fit_ref     1.031
_refine_ls_restrained_S_all     1.029
_refine_ls_number_reflns     3846
_refine_ls_number_parameters     207
_refine_ls_number_restraints     10
_refine_ls_hydrogen_treatment     mixed
_refine_ls_weighting_scheme     calc
_refine_ls_weighting_details
         'calc w=1/[\s^2^(Fo^2^)+(0.1100P)^2^+0.1282P] where P=(Fo^2^+2Fc^2^)/3'
_atom_sites_solution_hydrogens     geom
_atom_sites_solution_primary     direct
_atom_sites_solution_secondary     difmap
_refine_ls_shift/su_max     0.000
_refine_ls_shift/su_mean     0.000
_refine_diff_density_max     0.365
_refine_diff_density_min     -0.271
_refine_ls_extinction_method     none
_refine_ls_extinction_coef     ?
loop_
    _atom_type_symbol
    _atom_type_description
    _atom_type_scat_dispersion_real
    _atom_type_scat_dispersion_imag
    _atom_type_scat_source
    'C' 'C' 0.0033 0.0016
                         'International Tables Vol C Tables 4.2.6.8 and 6.1.1.4'
    'H' 'H' 0.0000 0.0000
                         'International Tables Vol C Tables 4.2.6.8 and 6.1.1.4'
    'N' 'N' 0.0061 0.0033
                         'International Tables Vol C Tables 4.2.6.8 and 6.1.1.4'
    'O' 'O' 0.0106 0.0060
                         'International Tables Vol C Tables 4.2.6.8 and 6.1.1.4'
_computing_data_collection     '<i>CrysAlis PRO</i> (Oxford Diffraction, 2007)'
_computing_cell_refinement     '<i>CrysAlis PRO</i> (Oxford Diffraction, 2007)'
_computing_data_reduction     '<i>CrysAlis PRO</i> (Oxford Diffraction, 2007)'
_computing_structure_solution     '<i>SHELXS97</i> (Sheldrick, 2008)'
_computing_structure_refinement     '<i>SHELXL97</i> (Sheldrick, 2008)'
_computing_molecular_graphics
;
<i>SHELXTL</i> (Sheldrick, 2008) and <i>Mercury</i> (Macrae <i>et
al.</i>,
2006)
;
_computing_publication_material
;
<i>SHELXTL</i> (Sheldrick, 2008), <i>enCIFer</i> (Allen <i>et al.</i>,
2004)
and
<i>PLATON</i> (Spek, 2009)
;
loop_
    _atom_site_type_symbol
    _atom_site_label
    _atom_site_fract_x
    _atom_site_fract_y
    _atom_site_fract_z
    _atom_site_U_iso_or_equiv
    _atom_site_adp_type
    _atom_site_calc_flag
    _atom_site_refinement_flags
    _atom_site_occupancy
    _atom_site_disorder_assembly
    _atom_site_disorder_group
    O O1 0.17845(10) 0.65746(6) 0.24678(18) 0.0483(4) Uani d . 1 . .
    O O2 0.27913(16) 0.67547(9) 0.5303(2) 0.0816(6) Uani d . 1 . .
    O O3 0.22821(17) 0.62252(9) 0.7372(2) 0.0797(6) Uani d . 1 . .
    O O4 0.11929(14) 0.40318(8) 0.6662(2) 0.0745(5) Uani d . 1 . .
    O O5 0.05313(14) 0.37346(7) 0.4353(3) 0.0707(5) Uani d . 1 . .
    O O6 0.10573(12) 0.51165(8) -0.0500(2) 0.0590(4) Uani d . 1 . .
    O O7 0.05455(14) 0.60949(7) 0.0004(2) 0.0663(5) Uani d . 1 . .
    N N1 0.23259(12) 0.63071(7) 0.5874(2) 0.0435(4) Uani d . 1 . .
    N N2 0.09604(12) 0.41363(7) 0.5211(3) 0.0472(4) Uani d . 1 . .
    N N3 0.09158(12) 0.55764(8) 0.0443(2) 0.0452(4) Uani d . 1 . .
    C C1 0.16145(11) 0.60249(8) 0.3089(2) 0.0350(4) Uani d . 1 . .
    C C2 0.18375(12) 0.58407(8) 0.4784(2) 0.0343(4) Uani d . 1 . .
    C C3 0.16198(12) 0.52426(8) 0.5472(2) 0.0374(4) Uani d . 1 . .
    H H3 0.1760 0.5160 0.6584 0.045 Uiso calc R 1 . .
    C C4 0.11908(12) 0.47672(8) 0.4495(2) 0.0373(4) Uani d . 1 . .
    C C5 0.09762(12) 0.48793(8) 0.2839(3) 0.0378(4) Uani d . 1 . .
    H H5 0.0705 0.4550 0.2182 0.045 Uiso calc R 1 . .
    C C6 0.11716(12) 0.54860(8) 0.2185(2) 0.0365(4) Uani d . 1 . .
    N N4 0.08177(14) 0.7500 0.0444(3) 0.0373(5) Uani d SD 1 . .
    H H41 0.092(2) 0.7500 -0.0622(14) 0.049(9) Uiso d SD 1 . .
    H H42 0.1081(14) 0.7162(8) 0.092(3) 0.052(6) Uiso d D 1 . .
    N N5 -0.15992(16) 0.7500 0.2772(3) 0.0368(5) Uani d SD 1 . .
    H H51 -0.171(2) 0.7500 0.3843(14) 0.039(7) Uiso d SD 1 . .
    H H52 -0.1861(13) 0.7149(7) 0.237(2) 0.041(5) Uiso d D 1 . .
    C C7 -0.02674(18) 0.7500 0.0673(3) 0.0439(6) Uani d S 1 . .
    H H7 -0.0549 0.7881 0.0158 0.053 Uiso d R 1 . .
    C C8 -0.05052(18) 0.7500 0.2490(3) 0.0383(6) Uani d S 1 . .
    H H8 -0.0219 0.7880 0.3001 0.046 Uiso d R 1 . .
    O O1W 0.2964(2) 0.7500 0.8852(3) 0.0739(7) Uani d SD 1 . .
    H H1W1 0.349(3) 0.764(3) 0.845(7) 0.111 Uiso d PD 0.50 . .
    H H1W2 0.274(4) 0.721(2) 0.821(6) 0.111 Uiso d PD 0.50 . .
    O O2W -0.0548(2) 0.2500 0.3099(4) 0.0840(8) Uani d SD 1 . .
    H H2W1 -0.007(3) 0.234(3) 0.254(8) 0.126 Uiso d PD 0.50 . .
    H H2W2 -0.031(4) 0.282(3) 0.364(8) 0.126 Uiso d PD 0.50 . .
loop_
    _atom_site_aniso_label
    _atom_site_aniso_U_11
    _atom_site_aniso_U_22
    _atom_site_aniso_U_33
    _atom_site_aniso_U_12
    _atom_site_aniso_U_13
    _atom_site_aniso_U_23
    O1 0.0535(8) 0.0364(7) 0.0551(9) -0.0132(6) -0.0188(6) 0.0128(6)
    O2 0.1095(14) 0.0797(11) 0.0556(11) -0.0613(11) -0.0105(10) 0.0031(9)
    O3 0.1239(16) 0.0683(11) 0.0470(10) -0.0350(11) -0.0241(10) 0.0044(9)
    O4 0.1063(13) 0.0433(9) 0.0739(13) -0.0095(8) -0.0225(10) 0.0227(8)
    O5 0.0867(12) 0.0409(8) 0.0846(14) -0.0227(8) -0.0085(10) 0.0033(8)
    O6 0.0713(10) 0.0602(9) 0.0454(9) -0.0108(7) -0.0001(7) -0.0100(7)
    O7 0.0900(13) 0.0520(9) 0.0568(10) -0.0035(8) -0.0298(8) 0.0076(8)
    N1 0.0470(8) 0.0382(8) 0.0453(10) -0.0081(6) -0.0098(7) 0.0002(7)
    N2 0.0442(8) 0.0300(7) 0.0674(13) -0.0006(6) -0.0024(8) 0.0078(8)
    N3 0.0483(9) 0.0453(9) 0.0419(9) -0.0102(7) -0.0065(7) 0.0009(8)
    C1 0.0308(7) 0.0314(8) 0.0430(10) -0.0024(6) -0.0051(7) 0.0021(7)
    C2 0.0321(7) 0.0297(7) 0.0411(10) -0.0021(6) -0.0050(7) -0.0012(7)
    C3 0.0358(8) 0.0339(8) 0.0427(10) 0.0013(6) -0.0045(7) 0.0054(7)
    C4 0.0343(8) 0.0274(7) 0.0501(11) -0.0014(6) -0.0004(7) 0.0038(7)
    C5 0.0340(8) 0.0320(8) 0.0475(10) -0.0034(6) -0.0041(7) -0.0033(8)
    C6 0.0366(8) 0.0337(8) 0.0392(10) -0.0020(6) -0.0047(7) 0.0008(7)
    N4 0.0278(9) 0.0434(12) 0.0407(13) 0.000 -0.0018(9) 0.000
    N5 0.0405(11) 0.0317(10) 0.0383(12) 0.000 0.0094(9) 0.000
    C7 0.0315(11) 0.0627(17) 0.0377(14) 0.000 -0.0010(10) 0.000
    C8 0.0399(12) 0.0387(12) 0.0363(14) 0.000 0.0001(10) 0.000
    O1W 0.110(2) 0.0650(16) 0.0466(14) 0.000 -0.0253(14) 0.000
    O2W 0.099(2) 0.094(2) 0.0583(18) 0.000 -0.0144(15) 0.000
_geom_special_details
;
All e.s.d.'s (except the e.s.d. in the dihedral angle between two l.s. planes)
are estimated using the full covariance matrix. The cell e.s.d.'s are taken
into account individually in the estimation of e.s.d.'s in distances, angles
and torsion angles; correlations between e.s.d.'s in cell parameters are only
used when they are defined by crystal symmetry. An approximate (isotropic)
treatment of cell e.s.d.'s is used for estimating e.s.d.'s involving l.s.
planes.
;
loop_
    _geom_bond_atom_site_label_1
    _geom_bond_atom_site_label_2
    _geom_bond_site_symmetry_2
    _geom_bond_distance
    _geom_bond_publ_flag
    O1 C1 . 1.251(2) ?
    O2 N1 . 1.201(2) ?
    O3 N1 . 1.218(2) ?
    O4 N2 . 1.227(3) ?
    O5 N2 . 1.218(2) ?
    O6 N3 . 1.222(2) ?
    O7 N3 . 1.223(2) ?
    N1 C2 . 1.452(2) ?
    N2 C4 . 1.446(2) ?
    N3 C6 . 1.454(2) ?
    C1 C2 . 1.445(2) ?
    C1 C6 . 1.449(2) ?
    C2 C3 . 1.373(2) ?
    C3 C4 . 1.377(3) ?
    C3 H3 . 0.9300 ?
    C4 C5 . 1.382(3) ?
    C5 C6 . 1.373(2) ?
    C5 H5 . 0.9300 ?
    N4 C7 . 1.474(3) ?
    N4 H41 . 0.869(10) ?
    N4 H42 . 0.864(9) ?
    N5 C8 . 1.492(3) ?
    N5 H51 . 0.874(10) ?
    N5 H52 . 0.863(9) ?
    C7 C8 . 1.496(4) ?
    C7 H7 . 0.9599 ?
    C8 H8 . 0.9598 ?
    O1W H1W1 . 0.833(10) ?
    O1W H1W2 . 0.842(10) ?
    O2W H2W1 . 0.847(10) ?
    O2W H2W2 . 0.846(10) ?
loop_
    _geom_angle_atom_site_label_1
    _geom_angle_atom_site_label_2
    _geom_angle_atom_site_label_3
    _geom_angle_site_symmetry_1
    _geom_angle_site_symmetry_3
    _geom_angle
    _geom_angle_publ_flag
    O2 N1 O3 . . 120.56(17) ?
    O2 N1 C2 . . 120.41(17) ?
    O3 N1 C2 . . 118.99(15) ?
    O5 N2 O4 . . 122.85(18) ?
    O5 N2 C4 . . 118.51(19) ?
    O4 N2 C4 . . 118.63(17) ?
    O6 N3 O7 . . 123.42(18) ?
    O6 N3 C6 . . 117.55(16) ?
    O7 N3 C6 . . 118.99(17) ?
    O1 C1 C2 . . 124.93(16) ?
    O1 C1 C6 . . 123.89(17) ?
    C2 C1 C6 . . 111.18(14) ?
    C3 C2 C1 . . 124.54(15) ?
    C3 C2 N1 . . 115.98(16) ?
    C1 C2 N1 . . 119.48(14) ?
    C2 C3 C4 . . 119.21(17) ?
    C2 C3 H3 . . 120.4 ?
    C4 C3 H3 . . 120.4 ?
    C3 C4 C5 . . 121.40(15) ?
    C3 C4 N2 . . 119.49(18) ?
    C5 C4 N2 . . 119.12(16) ?
    C6 C5 C4 . . 118.62(16) ?
    C6 C5 H5 . . 120.7 ?
    C4 C5 H5 . . 120.7 ?
    C5 C6 C1 . . 124.98(17) ?
    C5 C6 N3 . . 116.01(16) ?
    C1 C6 N3 . . 119.00(15) ?
    C7 N4 H41 . . 107(2) ?
    C7 N4 H42 . . 110.7(14) ?
    H41 N4 H42 . . 111(2) ?
    C8 N5 H51 . . 108.3(19) ?
    C8 N5 H52 . . 110.3(13) ?
    H51 N5 H52 . . 107.7(17) ?
    N4 C7 C8 . . 109.5(2) ?
    N4 C7 H7 . . 109.8 ?
    C8 C7 H7 . . 109.7 ?
    N5 C8 C7 . . 111.1(2) ?
    N5 C8 H8 . . 109.4 ?
    C7 C8 H8 . . 109.4 ?
    H1W1 O1W H1W2 . . 108.3(18) ?
    H2W1 O2W H2W2 . . 106.5(17) ?
loop_
    _geom_torsion_atom_site_label_1
    _geom_torsion_atom_site_label_2
    _geom_torsion_atom_site_label_3
    _geom_torsion_atom_site_label_4
    _geom_torsion_site_symmetry_1
    _geom_torsion_site_symmetry_2
    _geom_torsion_site_symmetry_3
    _geom_torsion_site_symmetry_4
    _geom_torsion
    _geom_torsion_publ_flag
    O1 C1 C2 C3 . . . . 177.84(17) ?
    C6 C1 C2 C3 . . . . -2.6(2) ?
    O1 C1 C2 N1 . . . . -2.2(3) ?
    C6 C1 C2 N1 . . . . 177.34(15) ?
    O2 N1 C2 C3 . . . . 158.7(2) ?
    O3 N1 C2 C3 . . . . -19.0(3) ?
    O2 N1 C2 C1 . . . . -21.3(3) ?
    O3 N1 C2 C1 . . . . 161.01(18) ?
    C1 C2 C3 C4 . . . . 2.4(3) ?
    N1 C2 C3 C4 . . . . -177.56(15) ?
    C2 C3 C4 C5 . . . . 0.1(3) ?
    C2 C3 C4 N2 . . . . 179.96(16) ?
    O5 N2 C4 C3 . . . . 175.99(18) ?
    O4 N2 C4 C3 . . . . -3.0(3) ?
    O5 N2 C4 C5 . . . . -4.1(3) ?
    O4 N2 C4 C5 . . . . 176.88(18) ?
    C3 C4 C5 C6 . . . . -2.0(3) ?
    N2 C4 C5 C6 . . . . 178.14(15) ?
    C4 C5 C6 C1 . . . . 1.6(3) ?
    C4 C5 C6 N3 . . . . -179.11(16) ?
    O1 C1 C6 C5 . . . . -179.87(17) ?
    C2 C1 C6 C5 . . . . 0.6(2) ?
    O1 C1 C6 N3 . . . . 0.9(3) ?
    C2 C1 C6 N3 . . . . -178.70(15) ?
    O6 N3 C6 C5 . . . . -37.8(2) ?
    O7 N3 C6 C5 . . . . 140.02(18) ?
    O6 N3 C6 C1 . . . . 141.56(16) ?
    O7 N3 C6 C1 . . . . -40.6(2) ?
    N4 C7 C8 N5 . . . . 180.0 ?
loop_
    _geom_hbond_atom_site_label_D
    _geom_hbond_atom_site_label_H
    _geom_hbond_atom_site_label_A
    _geom_hbond_site_symmetry_A
    _geom_hbond_distance_DH
    _geom_hbond_distance_HA
    _geom_hbond_distance_DA
    _geom_hbond_angle_DHA
    N4 H41 O2W 5_565 0.869(10) 2.055(16) 2.872(4) 156(3)
    N4 H42 O1 . 0.864(9) 1.975(12) 2.815(2) 164(2)
    N4 H42 O7 . 0.864(9) 2.41(2) 2.9166(16) 117.8(18)
    N5 H51 O1W 6_557 0.874(10) 1.906(11) 2.778(3) 176(3)
    N5 H52 O1 6_556 0.863(9) 2.175(15) 2.892(2) 140.2(18)
    N5 H52 O2 6_556 0.863(9) 2.340(16) 3.018(3) 135.6(18)
    C3 H3 O6 1_556 0.93 2.53 3.337(3) 145
    C7 H7 O2 4_465 0.96 2.39 3.128(3) 134
    C7 H7 O7 7_575 0.96 2.56 3.1203(19) 117
    O1W H1W2 O3 . 0.842(10) 2.21(3) 3.008(2) 159(6)
    O1W H1W2 O2 . 0.842(10) 2.52(4) 3.243(3) 145(5)
    O2W H2W2 O5 . 0.846(10) 2.26(2) 3.082(2) 163(7)
