# Supplementary material for: Ethane-1,2-diaminium dipicrate dihydrate
Source: Acta Crystallogr Sect E Struct Rep Online. 2011 Feb 16;67(Pt 3):o637–8. doi: 10.1107/S1600536811004855 (PMC3052063; doi:10.1107/S1600536811004855)
Supplement: Supplementary file 2 [file e-67-0o637-Isup2.hkl]

# 
# h,k,l, Fc-squared, Fo-squared, sigma(Fo-squared) and status flag 
# 
data_I
_shelx_title '     '
_shelx_refln_list_code          4 
_shelx_F_calc_maximum      215.18 
_exptl_crystal_F_000      1144.00 
_reflns_d_resolution_high  0.6608 
 
loop_ 
 _symmetry_equiv_pos_as_xyz 
 'x, y, z' 
 '-x+1/2, -y, z+1/2' 
 '-x, y+1/2, -z' 
 'x+1/2, -y+1/2, -z+1/2' 
 '-x, -y, -z' 
 'x-1/2, y, -z-1/2' 
 'x, -y-1/2, z' 
 '-x-1/2, y-1/2, z-1/2' 
 
_cell_length_a    13.4795 
_cell_length_b    20.4372 
_cell_length_c     8.0410 
_cell_angle_alpha  90.000 
_cell_angle_beta   90.000 
_cell_angle_gamma  90.000 
 
_shelx_F_squared_multiplier     1.000 
 
loop_ 
 _refln_index_h 
 _refln_index_k 
 _refln_index_l 
 _refln_F_squared_calc 
 _refln_F_squared_meas 
 _refln_F_squared_sigma 
 _refln_observed_status 
   4   0   0    23364.27    24270.90    106.78 o 
   6   0   0     8820.73     8631.79     23.71 o 
   8   0   0      796.73      920.73      5.86 o 
  10   0   0      314.18      395.85      7.04 o 
  12   0   0      275.12      147.59     22.21 o 
  14   0   0     1025.57     1016.23     16.86 o 
  16   0   0      110.64      126.57      9.85 o 
  18   0   0      108.93      133.42     20.67 o 
   4   1   0      888.38     1246.89      3.76 o 
   6   1   0       43.94       37.43      2.59 o 
   8   1   0       53.13       49.37      1.82 o 
  10   1   0      925.91     1009.11      6.69 o 
  12   1   0        2.42        4.81      4.95 o 
  14   1   0       60.34       75.49      6.50 o 
  16   1   0       12.72       19.19      6.06 o 
  18   1   0       44.55       75.64     13.69 o 
   4   2   0    46006.12    44098.94    200.97 o 
   6   2   0     2601.40     2598.31      8.67 o 
   8   2   0     3360.50     3853.52     20.91 o 
  10   2   0     1778.27     1647.66     14.24 o 
  12   2   0       14.54       15.96      4.81 o 
  14   2   0      373.99      381.23     10.52 o 
  16   2   0        1.08        7.73      6.12 o 
  18   2   0       68.10       54.81      9.81 o 
   4   3   0    22151.96    21781.37    223.33 o 
   6   3   0     6712.99     7174.40     19.35 o 
   8   3   0     1180.94     1214.18      9.49 o 
  10   3   0       49.12       49.67      2.98 o 
  12   3   0       15.58       23.86      4.52 o 
  14   3   0       92.09       98.59      6.19 o 
  16   3   0      133.87      149.68      9.73 o 
  18   3   0        7.61       11.55      9.12 o 
   2   4   0    13063.34    12575.84    105.24 o 
   4   4   0    14475.34    15085.98    131.15 o 
   6   4   0       11.12        7.59      1.88 o 
   8   4   0      790.33      882.36      9.82 o 
  10   4   0      734.84      715.99      6.56 o 
  12   4   0        3.47        1.50      4.45 o 
  14   4   0       17.65       12.08      5.40 o 
  16   4   0       52.79       55.61      8.41 o 
  18   4   0        0.05       -1.40      9.58 o 
   2   5   0      225.07      240.53      3.35 o 
   4   5   0     8658.64     9187.05     36.44 o 
   6   5   0     1147.22     1233.12      7.57 o 
   8   5   0      410.95      408.01      5.75 o 
  10   5   0      255.76      249.41      3.71 o 
  12   5   0        2.52        5.01      4.54 o 
  14   5   0        7.50        8.15      5.35 o 
  16   5   0       41.70       63.35      8.88 o 
  18   5   0        0.73        0.84      8.64 o 
   0   6   0    14257.56    12077.44     31.06 o 
   2   6   0     9464.30     9487.98     46.94 o 
   4   6   0      285.30      270.36      2.91 o 
   6   6   0      162.95      124.42      2.55 o 
   8   6   0      752.57      748.64      5.94 o 
  10   6   0      197.58      227.24      4.94 o 
  12   6   0       62.61       69.16      5.04 o 
  14   6   0        0.02       -4.16      6.56 o 
  16   6   0        8.94        5.06      8.01 o 
  18   6   0       36.01       32.78     10.56 o 
   2   7   0     4324.03     4711.11     21.03 o 
   4   7   0        3.31        0.90      1.11 o 
   6   7   0     3051.02     3186.05     30.63 o 
   8   7   0      677.70      687.73      7.67 o 
  10   7   0       14.79       20.44      2.77 o 
  12   7   0      411.05      411.52      7.85 o 
  14   7   0        0.06        1.02      7.66 o 
  16   7   0        8.16        2.94      8.11 o 
  18   7   0       27.23       20.82     10.16 o 
   0   8   0    46303.64    39639.26    260.91 o 
   2   8   0      632.96      799.50      4.37 o 
   4   8   0      493.94      405.57      3.87 o 
   6   8   0      428.86      410.58      5.67 o 
   8   8   0      294.10      299.30      4.72 o 
  10   8   0      908.16     1000.40      7.47 o 
  12   8   0        1.19        0.01      3.45 o 
  14   8   0        0.40        7.31      9.54 o 
  16   8   0       54.34       53.17      9.21 o 
  18   8   0       11.27       -2.89      9.46 o 
   2   9   0      998.39      844.83      7.26 o 
   4   9   0       27.32       19.85      1.14 o 
   6   9   0      330.33      374.43      5.35 o 
   8   9   0     2128.82     2005.02     11.91 o 
  10   9   0       94.87       88.97      5.40 o 
  12   9   0       52.19       53.33      5.48 o 
  14   9   0      265.29      242.10      9.49 o 
  16   9   0        0.01        4.10     10.86 o 
  18   9   0        1.74        2.40      9.64 o 
   0  10   0        4.60       -1.54      4.29 o 
   2  10   0      168.84      145.01      3.01 o 
   4  10   0      844.26      832.66      6.15 o 
   6  10   0      242.45      233.43      4.70 o 
   8  10   0      866.74      859.91      7.04 o 
  10  10   0       10.30       13.22      4.64 o 
  12  10   0       35.75       28.46      5.75 o 
  14  10   0       29.29       23.72      9.99 o 
  16  10   0       11.91        9.15      8.59 o 
  18  10   0        7.01        6.82     13.80 o 
   2  11   0       85.61       82.91      3.86 o 
   4  11   0     1248.71     1335.08     14.71 o 
   6  11   0      812.38      827.95      7.28 o 
   8  11   0      383.76      360.49      5.76 o 
  10  11   0       45.29       48.45      4.94 o 
  12  11   0      462.01      468.41      8.81 o 
  14  11   0      163.09      159.46     13.53 o 
  16  11   0        4.40       10.38      8.95 o 
  18  11   0       53.97       54.24     10.76 o 
   0  12   0     3419.50     3458.31     24.33 o 
   2  12   0       36.39       34.74      2.47 o 
   4  12   0     2756.50     2751.39     10.71 o 
   6  12   0      679.22      733.85      7.14 o 
   8  12   0      849.00      784.85      8.49 o 
  10  12   0      739.13      701.02      9.47 o 
  12  12   0      194.08      154.86      6.74 o 
  14  12   0       59.84       51.17      8.00 o 
  16  12   0       40.76       39.01      9.72 o 
   2  13   0     1257.63     1269.10      9.53 o 
   4  13   0       25.73       18.10      2.61 o 
   6  13   0      426.15      468.51      6.02 o 
   8  13   0     3034.85     3014.84     15.31 o 
  10  13   0     2162.07     2141.11     14.62 o 
  12  13   0       99.96       81.23      5.95 o 
  14  13   0        1.31        6.89      7.24 o 
  16  13   0       12.78       16.29      9.02 o 
   0  14   0     4529.48     4533.61     30.38 o 
   2  14   0       12.20       20.92      3.87 o 
   4  14   0        5.10       10.77      2.64 o 
   6  14   0      136.50      144.91      4.41 o 
   8  14   0        7.93       19.28      4.58 o 
  10  14   0      759.15      833.24     10.10 o 
  12  14   0        4.55        8.54      5.64 o 
  14  14   0        4.74        5.77      7.55 o 
  16  14   0       19.61       36.25     12.40 o 
   2  15   0      319.68      262.03      6.02 o 
   4  15   0     3483.28     3363.78     21.98 o 
   6  15   0     1671.68     1554.52     13.48 o 
   8  15   0     1670.04     1721.40     11.94 o 
  10  15   0      174.24      161.05      6.27 o 
  12  15   0       24.75       23.70      5.70 o 
  14  15   0        4.81       13.78     10.53 o 
  16  15   0        1.76       10.76     12.04 o 
   0  16   0      349.84      460.14     12.34 o 
   2  16   0      222.50      191.18      5.87 o 
   4  16   0     2064.23     1996.38     24.71 o 
   6  16   0     2144.90     2135.44     16.99 o 
   8  16   0       10.00       17.17      4.41 o 
  10  16   0      135.27      124.61      7.49 o 
  12  16   0        7.54       12.03      7.72 o 
  14  16   0       50.07       47.00     11.23 o 
  16  16   0       23.34       45.89     12.85 o 
   2  17   0      793.30      816.36      9.59 o 
   4  17   0      176.28      149.87      5.25 o 
   6  17   0       16.69       17.09      5.61 o 
   8  17   0      358.85      350.50      9.94 o 
  10  17   0       37.13       39.20      7.14 o 
  12  17   0       31.97       21.22      7.48 o 
  14  17   0        1.12       -0.23     12.14 o 
  16  17   0       66.69       73.99     18.93 o 
   0  18   0      465.19      444.94     14.43 o 
   2  18   0       50.64       54.24      5.52 o 
   4  18   0        9.93        8.25      3.78 o 
   6  18   0        2.52       13.98      5.13 o 
   8  18   0       26.61       28.21      6.15 o 
  10  18   0        0.00        6.92      7.49 o 
  12  18   0       13.03       11.87      7.87 o 
  14  18   0        6.09        3.92     11.12 o 
   2  19   0       96.28       81.94      5.81 o 
   4  19   0       59.92       57.30      4.77 o 
   6  19   0       52.59       63.73      9.17 o 
   8  19   0        7.54        6.59      6.39 o 
  10  19   0        0.01       -2.66      5.94 o 
  12  19   0       17.23       12.28      8.24 o 
  14  19   0       27.01       15.86     11.58 o 
   0  20   0       95.97       78.77      8.34 o 
   2  20   0      160.11      133.35      6.15 o 
   4  20   0      480.00      446.05     17.63 o 
   6  20   0       50.65       56.83      9.12 o 
   8  20   0       16.49       10.39      9.83 o 
  10  20   0       12.10        6.51      7.58 o 
  12  20   0       16.41       11.70     10.83 o 
  14  20   0        4.37        5.72     19.51 o 
   2  21   0      291.17      287.93      7.47 o 
   4  21   0      426.47      435.64     10.97 o 
   6  21   0       14.44        3.45      7.52 o 
   8  21   0       20.76       19.95      8.10 o 
  10  21   0       83.96       69.80     10.66 o 
  12  21   0        2.09       -2.78     10.53 o 
   0  22   0      192.92      180.30      9.61 o 
   2  22   0       16.01       16.01      6.83 o 
   4  22   0        3.16        3.28      6.96 o 
   6  22   0      261.79      261.91     10.70 o 
   8  22   0      110.94       85.92      9.30 o 
  10  22   0       90.09      105.50     12.17 o 
  12  22   0       10.60       16.90     12.07 o 
   2  23   0       14.14       15.85      7.42 o 
   4  23   0       13.39        8.20      7.50 o 
   6  23   0        0.85        2.09      7.99 o 
   8  23   0       37.75       30.74      8.50 o 
  10  23   0       24.15       22.07     12.55 o 
  12  23   0        0.12        2.19     14.99 o 
   0  24   0      138.15      118.30      9.07 o 
   2  24   0        1.16       14.60      7.69 o 
   4  24   0      136.62      139.24      9.89 o 
   6  24   0       18.83       17.15      9.14 o 
   8  24   0       80.72       76.43     10.15 o 
  10  24   0        6.23       -3.25     12.73 o 
  12  24   0        3.95        3.61     17.95 o 
   2  25   0       89.70       92.58      9.22 o 
   4  25   0       38.60       52.72      9.09 o 
   6  25   0       58.35       69.29      9.20 o 
   8  25   0       34.05       43.67      9.71 o 
  10  25   0       75.89       70.38     13.21 o 
   0  26   0      570.50      613.69     26.33 o 
   2  26   0        2.69        1.20      8.18 o 
   4  26   0      156.85      178.46     10.65 o 
   6  26   0       47.41       49.18      9.33 o 
   8  26   0       21.69       29.63      9.70 o 
   2  27   0       14.72       22.25     11.58 o 
   4  27   0      111.91      132.91     10.85 o 
   6  27   0        0.01       15.61     10.08 o 
   8  27   0        1.10        4.79     12.96 o 
   0  28   0      209.34      235.16     23.14 o 
   2  28   0        2.03       20.59     13.32 o 
   4  28   0       68.66      104.23     14.22 o 
   6  28   0       28.80       34.92     12.24 o 
   8  28   0        7.41       33.78     17.08 o 
   2  29   0        1.27        3.84     13.84 o 
   4  29   0       49.39       68.19     17.57 o 
   6  29   0       18.93       16.56     11.80 o 
   3   0   1    14153.21    14822.16     80.21 o 
   4   0   1      670.38      872.70      8.84 o 
   5   0   1     2507.46     2899.01     12.16 o 
   6   0   1      739.81      719.28      4.24 o 
   7   0   1     1594.39     1805.63     11.63 o 
   8   0   1       19.15       19.87      2.37 o 
   9   0   1      389.26      412.42      3.93 o 
  10   0   1      755.91      725.20      6.40 o 
  11   0   1        8.71       10.51      3.16 o 
  12   0   1      552.41      558.67      8.52 o 
  13   0   1        0.66        1.43      5.09 o 
  14   0   1        0.56        1.11      5.48 o 
  15   0   1       55.25       55.70      6.14 o 
  16   0   1       13.17       10.44      6.32 o 
  17   0   1      140.54      152.03     10.08 o 
  18   0   1        0.51        4.35     11.11 o 
  19   0   1        8.27       14.99     13.32 o 
   3   1   1    29557.87    27505.96    164.31 o 
   4   1   1    10996.76    10974.29     24.56 o 
   5   1   1       40.82       49.94      1.23 o 
   6   1   1     5184.86     5401.18     16.24 o 
   7   1   1      292.93      346.63      2.52 o 
   8   1   1      177.40      149.14      2.17 o 
   9   1   1      679.31      563.50      5.53 o 
  10   1   1        0.49        6.21      1.86 o 
  11   1   1        0.22        2.94      2.17 o 
  12   1   1      115.94      127.72      4.16 o 
  13   1   1        9.38        4.80      3.48 o 
  14   1   1       86.62       89.48      4.46 o 
  15   1   1        2.91        0.30      3.97 o 
  16   1   1        3.36        3.60      4.42 o 
  17   1   1        0.01        6.37      5.45 o 
  18   1   1        5.67        3.26      7.18 o 
  19   1   1        9.12       14.79      9.63 o 
   3   2   1     2050.68     2208.70      8.39 o 
   4   2   1     5247.26     5891.20     11.60 o 
   5   2   1      790.22      782.91      5.93 o 
   6   2   1       25.45       50.43      1.38 o 
   7   2   1      251.08      277.98      2.45 o 
   8   2   1       45.04       34.76      1.25 o 
   9   2   1       77.24       83.85      1.79 o 
  10   2   1       60.33       48.45      1.71 o 
  11   2   1        4.18        4.47      2.00 o 
  12   2   1       12.63       13.89      3.32 o 
  13   2   1        1.87        1.55      3.29 o 
  14   2   1        0.08        1.10      3.83 o 
  15   2   1       20.79       17.50      4.16 o 
  16   2   1       39.85       39.77      5.26 o 
  17   2   1        0.44        1.53      5.93 o 
  18   2   1       10.67        5.82      7.61 o 
  19   2   1        8.48       13.52      9.25 o 
   2   3   1      192.33      143.67      2.19 o 
   3   3   1    39528.23    36424.17    163.40 o 
   4   3   1     7004.12     7689.42     21.91 o 
   5   3   1     5324.67     5533.09     16.33 o 
   6   3   1      357.73      432.98      4.09 o 
   7   3   1     1507.99     1751.48      9.45 o 
   8   3   1       51.19       55.86      2.93 o 
   9   3   1       37.88       49.15      2.22 o 
  10   3   1      244.30      252.99      3.93 o 
  11   3   1      399.64      411.68      5.20 o 
  12   3   1        7.86       11.10      3.27 o 
  13   3   1        4.68        6.47      3.52 o 
  14   3   1       13.40        9.49      3.93 o 
  15   3   1        0.56        8.53      4.09 o 
  16   3   1        7.23        6.56      5.02 o 
  17   3   1       18.89       23.67      6.41 o 
  18   3   1        3.67        3.94      7.11 o 
  19   3   1        7.28       13.05      8.09 o 
   1   4   1     5004.83     5037.87     33.08 o 
   2   4   1      337.99      372.99      3.36 o 
   3   4   1       96.03       93.94      3.04 o 
   4   4   1      105.79      116.05      1.35 o 
   5   4   1     2795.89     2887.09     11.53 o 
   6   4   1     1616.76     1755.71      8.66 o 
   7   4   1      405.29      434.08      3.46 o 
   8   4   1     6821.49     6966.62     15.15 o 
   9   4   1      518.52      497.80      6.30 o 
  10   4   1     1371.44     1475.16      6.50 o 
  11   4   1       90.10       92.32      3.68 o 
  12   4   1       21.67       18.92      3.25 o 
  13   4   1       10.13        6.65      3.47 o 
  14   4   1        0.15        3.22      3.72 o 
  15   4   1       77.53       85.40      5.14 o 
  16   4   1        9.37       12.28      5.80 o 
  17   4   1        6.85       15.88      6.13 o 
  18   4   1        3.08        7.27      6.61 o 
  19   4   1       37.31       50.02     12.29 o 
   0   5   1     2119.09     2109.32     19.07 o 
   1   5   1    10517.31     9902.19     62.45 o 
   2   5   1        2.53       10.34      1.62 o 
   3   5   1        4.30        2.78      1.11 o 
   4   5   1      247.62      261.83      1.90 o 
   5   5   1        7.96        8.03      0.96 o 
   6   5   1     1730.65     1881.17      7.59 o 
   7   5   1     8442.21     8505.16     21.10 o 
   8   5   1      787.19      826.14      4.95 o 
   9   5   1      529.10      551.61      3.68 o 
  10   5   1       69.86       53.04      2.78 o 
  11   5   1      214.06      249.24      3.75 o 
  12   5   1       81.40       80.56      3.66 o 
  13   5   1       25.41       18.24      3.54 o 
  14   5   1       10.59       10.32      4.40 o 
  15   5   1       36.79       48.40      5.72 o 
  16   5   1        1.59        2.69      5.48 o 
  17   5   1        2.42        2.65      5.93 o 
  18   5   1        2.71        8.69      7.46 o 
  19   5   1        1.18        4.05      8.59 o 
   1   6   1       88.76      102.80      1.71 o 
   2   6   1     5728.81     5946.66     11.03 o 
   3   6   1     6612.90     6962.17     11.04 o 
   4   6   1      566.71      539.20      2.99 o 
   5   6   1      583.26      689.87      4.60 o 
   6   6   1       15.04       13.15      1.07 o 
   7   6   1      121.73      122.98      2.40 o 
   8   6   1       30.17       22.11      1.92 o 
   9   6   1      446.15      467.86      2.87 o 
  10   6   1       12.48        9.67      2.31 o 
  11   6   1      110.55      100.63      3.18 o 
  12   6   1       62.66       55.49      3.01 o 
  13   6   1      106.23       97.77      3.94 o 
  14   6   1        3.52        8.12      4.29 o 
  15   6   1        1.15        3.19      5.37 o 
  16   6   1       21.16       22.26      5.83 o 
  17   6   1        9.41        9.40      6.32 o 
  18   6   1        1.37       -1.27      8.69 o 
  19   6   1        1.98        8.82      8.49 o 
   0   7   1      201.65      211.42      3.39 o 
   1   7   1     2265.07     2384.38      7.22 o 
   2   7   1     1150.86     1181.94      3.38 o 
   3   7   1      269.26      272.65      2.73 o 
   4   7   1     4491.71     4692.18     14.27 o 
   5   7   1     1552.44     1756.92      8.61 o 
   6   7   1      497.38      592.19      3.58 o 
   7   7   1      729.83      848.75      7.63 o 
   8   7   1       14.05       13.22      1.35 o 
   9   7   1       75.08       62.71      1.72 o 
  10   7   1       41.77       33.00      1.52 o 
  11   7   1      323.07      264.84      4.14 o 
  12   7   1       87.12       81.12      4.44 o 
  13   7   1       78.48       87.20      4.59 o 
  14   7   1        0.16       -1.01      5.23 o 
  15   7   1       78.81       93.39      6.38 o 
  16   7   1      109.71      103.72      6.90 o 
  17   7   1       13.43       39.71      6.72 o 
  18   7   1        5.55        6.69      6.82 o 
  19   7   1        5.13        3.34     10.01 o 
   1   8   1      179.28      188.34      2.13 o 
   2   8   1     1666.26     1657.76      4.19 o 
   3   8   1     1064.78     1055.20      4.41 o 
   4   8   1      167.85      213.35      2.39 o 
   5   8   1      591.78      555.59      3.12 o 
   6   8   1      134.33      119.66      1.94 o 
   7   8   1      319.44      256.74      2.86 o 
   8   8   1        0.30        3.21      1.76 o 
   9   8   1       85.04       80.57      1.68 o 
  10   8   1      246.56      238.14      2.80 o 
  11   8   1      323.14      341.92      3.75 o 
  12   8   1       80.03       65.06      3.45 o 
  13   8   1      114.55      116.07      5.72 o 
  14   8   1        1.98       -0.25      5.08 o 
  15   8   1       22.28       26.04      5.59 o 
  16   8   1       30.00       39.32      6.62 o 
  17   8   1       16.30       20.28      6.98 o 
  18   8   1       14.16       12.67      7.15 o 
  19   8   1       12.96       12.30      9.28 o 
   0   9   1     7281.05     7562.53     23.38 o 
   1   9   1      680.99      932.76      5.77 o 
   2   9   1      124.79      118.19      1.57 o 
   3   9   1      148.02      156.76      1.63 o 
   4   9   1      117.75      149.51      2.90 o 
   5   9   1        0.45        0.89      1.60 o 
   6   9   1      929.29      898.07      5.91 o 
   7   9   1        6.25        8.51      1.86 o 
   8   9   1      101.87      102.98      2.31 o 
   9   9   1      192.67      183.50      2.67 o 
  10   9   1       75.95       59.92      2.25 o 
  11   9   1       52.98       67.23      3.81 o 
  12   9   1        1.10        2.75      3.55 o 
  13   9   1       42.72       52.89      4.88 o 
  14   9   1        0.02       -1.42      6.04 o 
  15   9   1      141.17      117.69      7.02 o 
  16   9   1       18.04       15.08      6.44 o 
  17   9   1       49.60       34.64      6.94 o 
  18   9   1        4.96        9.35      7.27 o 
  19   9   1        4.51        1.10     10.14 o 
   1  10   1      719.38      804.32      5.53 o 
   2  10   1      997.44     1048.24      6.44 o 
   3  10   1      670.97      793.87      4.09 o 
   4  10   1      146.98      117.40      2.29 o 
   5  10   1      404.84      387.73      3.38 o 
   6  10   1      459.58      453.87      3.25 o 
   7  10   1       56.54       38.97      1.72 o 
   8  10   1      543.72      553.81      3.79 o 
   9  10   1       48.38       45.29      2.14 o 
  10  10   1       43.29       48.94      2.29 o 
  11  10   1      537.22      530.20      6.07 o 
  12  10   1      175.97      159.30      4.68 o 
  13  10   1        4.40       10.10      3.91 o 
  14  10   1      153.59      119.92      6.73 o 
  15  10   1       31.18       36.60      6.55 o 
  16  10   1        3.26        5.49      6.52 o 
  17  10   1       37.42       49.83      7.44 o 
  18  10   1       61.26       55.48      7.66 o 
  19  10   1        6.57       17.12     12.47 o 
   0  11   1     6742.98     7591.19     26.72 o 
   1  11   1        3.16        5.58      1.10 o 
   2  11   1      340.03      379.45      3.20 o 
   3  11   1     1640.57     1782.56      9.48 o 
   4  11   1       69.89       94.43      2.23 o 
   5  11   1      350.31      378.46      3.44 o 
   6  11   1      103.88      103.92      2.67 o 
   7  11   1      122.70      104.53      2.11 o 
   8  11   1       13.99       10.79      1.99 o 
   9  11   1       88.62       98.28      2.77 o 
  10  11   1       11.20       14.58      2.21 o 
  11  11   1      686.45      681.31      6.72 o 
  12  11   1       47.42       49.72      4.17 o 
  13  11   1      141.78      146.81      4.90 o 
  14  11   1      112.98      125.03      5.84 o 
  15  11   1      181.36      178.48      7.12 o 
  16  11   1        0.17        8.14      6.19 o 
  17  11   1        8.87       14.39      6.67 o 
  18  11   1        1.73        1.78      7.37 o 
   1  12   1        3.04        4.11      1.25 o 
   2  12   1      242.57      209.12      2.85 o 
   3  12   1      354.86      415.33      2.93 o 
   4  12   1     2915.06     2898.27     15.77 o 
   5  12   1      197.78      204.00      2.72 o 
   6  12   1      632.30      568.89      4.95 o 
   7  12   1       71.51       83.58      2.29 o 
   8  12   1      222.05      203.64      3.32 o 
   9  12   1       28.23       20.27      2.47 o 
  10  12   1       75.94       76.51      3.50 o 
  11  12   1      446.78      410.66      5.76 o 
  12  12   1        1.32        4.73      4.10 o 
  13  12   1       70.86       60.33      4.44 o 
  14  12   1      102.04      111.06      5.71 o 
  15  12   1        0.21        7.28      5.81 o 
  16  12   1        0.78        3.31      6.64 o 
  17  12   1        0.20        7.90      6.74 o 
  18  12   1        0.98       -0.26     15.68 o 
   0  13   1      643.94      580.81      6.65 o 
   1  13   1       72.89       64.38      1.69 o 
   2  13   1      314.82      315.72      3.00 o 
   3  13   1      440.53      436.99      3.02 o 
   4  13   1       90.67       98.06      3.24 o 
   5  13   1        6.27        5.96      2.10 o 
   6  13   1      383.73      368.17      3.70 o 
   7  13   1     1916.13     1744.29      8.73 o 
   8  13   1      108.43      115.19      4.91 o 
   9  13   1        1.40        2.92      2.60 o 
  10  13   1      497.69      438.74      7.46 o 
  11  13   1      124.68      109.08      4.45 o 
  12  13   1       47.78       42.14      4.19 o 
  13  13   1        4.08        7.58      4.08 o 
  14  13   1       15.58       14.68      5.04 o 
  15  13   1       12.01       18.31      5.97 o 
  16  13   1        7.97        3.01      6.15 o 
  17  13   1        3.73       11.95      9.07 o 
   1  14   1       59.36       60.82      2.05 o 
   2  14   1       92.29       93.55      2.25 o 
   3  14   1      519.46      569.45      3.98 o 
   4  14   1      249.52      228.82      2.42 o 
   5  14   1      131.68       94.43      2.46 o 
   6  14   1        9.13       10.47      2.08 o 
   7  14   1      866.06      811.77      7.32 o 
   8  14   1       12.35       14.29      3.34 o 
   9  14   1        3.53        5.12      2.83 o 
  10  14   1       39.63       33.72      3.49 o 
  11  14   1        8.00       16.70      3.82 o 
  12  14   1        5.52        5.90      4.05 o 
  13  14   1        9.44       11.58      4.09 o 
  14  14   1        3.36        7.69      5.05 o 
  15  14   1        0.07        1.41      7.89 o 
  16  14   1        0.31        5.81      8.25 o 
  17  14   1        0.86        5.08     10.42 o 
   0  15   1        3.72        2.08      4.41 o 
   1  15   1        4.26        5.94      2.95 o 
   2  15   1      627.32      643.90      4.04 o 
   3  15   1        1.29       12.33      2.13 o 
   4  15   1     1295.11     1292.59      6.11 o 
   5  15   1        5.33        5.86      2.07 o 
   6  15   1        9.41       15.23      2.81 o 
   7  15   1     1716.63     1610.12     14.27 o 
   8  15   1      148.95      121.21      3.93 o 
   9  15   1      111.31       99.95      3.83 o 
  10  15   1        7.58        9.82      3.67 o 
  11  15   1      161.32      141.40      5.16 o 
  12  15   1        1.31       -1.17      4.50 o 
  13  15   1        2.37       -0.34      5.09 o 
  14  15   1        5.01        6.60      6.37 o 
  15  15   1        0.35        5.80      8.02 o 
  16  15   1       28.58       29.01      8.93 o 
  17  15   1        3.95       17.15     12.86 o 
   1  16   1      724.22      698.54      6.24 o 
   2  16   1       66.72       59.07      2.67 o 
   3  16   1      581.05      550.38      4.70 o 
   4  16   1      859.93      838.10      5.35 o 
   5  16   1      704.60      689.01      9.11 o 
   6  16   1      320.23      313.15      3.97 o 
   7  16   1       92.75       90.64      3.79 o 
   8  16   1      189.13      199.56      4.34 o 
   9  16   1       65.39       63.08      3.84 o 
  10  16   1       16.87       14.79      4.28 o 
  11  16   1      221.09      222.96      6.39 o 
  12  16   1       11.92       13.03      5.37 o 
  13  16   1        0.02        3.26      5.11 o 
  14  16   1        2.98        7.33      7.39 o 
  15  16   1       38.18       40.24      8.79 o 
  16  16   1       26.85       34.36      9.52 o 
   0  17   1     3549.43     3672.27     21.56 o 
   1  17   1        1.70       34.22      3.75 o 
   2  17   1      262.55      258.19      4.71 o 
   3  17   1      503.49      498.35      4.63 o 
   4  17   1      503.87      461.66      5.46 o 
   5  17   1       30.85       36.70      3.27 o 
   6  17   1        1.90        1.06      2.83 o 
   7  17   1       28.08       31.47      4.48 o 
   8  17   1       37.29       28.44      4.06 o 
   9  17   1      181.13      169.81      5.18 o 
  10  17   1       59.09       60.60      4.60 o 
  11  17   1        9.73        8.56      5.35 o 
  12  17   1        5.67        4.76      5.62 o 
  13  17   1        4.72       11.99      5.91 o 
  14  17   1       52.74       45.29      7.40 o 
  15  17   1        5.18        8.74      8.97 o 
  16  17   1        1.60        4.87     11.77 o 
   1  18   1     1362.78     1364.38      8.95 o 
   2  18   1      696.28      668.31      6.71 o 
   3  18   1      841.63      845.07      7.19 o 
   4  18   1       15.39       18.63      2.43 o 
   5  18   1       38.07       40.94      3.32 o 
   6  18   1        0.00        7.32      4.13 o 
   7  18   1      167.56      161.48      5.32 o 
   8  18   1       62.64       71.92      4.85 o 
   9  18   1       30.59       35.01      4.86 o 
  10  18   1       10.38       12.93      4.99 o 
  11  18   1       31.78       25.37      5.53 o 
  12  18   1        0.49        4.47      5.28 o 
  13  18   1       18.51       21.83      6.06 o 
  14  18   1       38.72       35.44      6.98 o 
  15  18   1       11.30       10.04      8.56 o 
  16  18   1       24.23       26.67     13.27 o 
   0  19   1     1582.07     1502.01     17.86 o 
   1  19   1        6.76       37.99      4.04 o 
   2  19   1        1.92       12.69      3.58 o 
   3  19   1      140.01      134.23      4.83 o 
   4  19   1      174.80      156.21      4.77 o 
   5  19   1       22.04       18.08      5.42 o 
   6  19   1       46.32       55.96      4.46 o 
   7  19   1       69.55       77.34      4.93 o 
   8  19   1       31.15       37.40      4.94 o 
   9  19   1       12.97       14.68      4.77 o 
  10  19   1        5.29        2.29      5.69 o 
  11  19   1        5.29       11.74      6.14 o 
  12  19   1        0.06       -0.04      6.63 o 
  13  19   1        4.14       13.80      6.85 o 
  14  19   1       30.04       31.20      8.62 o 
  15  19   1       28.40       48.09     17.49 o 
   1  20   1      581.84      536.53      6.68 o 
   2  20   1       37.00       40.54      3.97 o 
   3  20   1        5.81        5.57      4.14 o 
   4  20   1      291.57      278.43      5.80 o 
   5  20   1       85.45       80.77      5.87 o 
   6  20   1        0.76        6.11      5.35 o 
   7  20   1        1.82        0.66      5.78 o 
   8  20   1       32.67       35.19      5.95 o 
   9  20   1        5.20        3.43      5.73 o 
  10  20   1        9.95        4.19      7.30 o 
  11  20   1        3.99        1.43      7.58 o 
  12  20   1        6.94        3.80      7.50 o 
  13  20   1       13.94       17.00      7.84 o 
  14  20   1       21.23       19.04     16.39 o 
   0  21   1      420.75      381.81      9.03 o 
   1  21   1      442.24      460.26      6.64 o 
   2  21   1      106.01       97.31      4.35 o 
   3  21   1       26.25       22.92      4.64 o 
   4  21   1        7.05        7.62      5.55 o 
   5  21   1       13.71       12.86      5.42 o 
   6  21   1      163.27      140.48      7.12 o 
   7  21   1       25.75       26.90      5.96 o 
   8  21   1       56.79       54.17      6.37 o 
   9  21   1       29.76       23.60      6.46 o 
  10  21   1      111.36      106.82      8.41 o 
  11  21   1        0.68        6.68      7.14 o 
  12  21   1        6.64       -2.82      9.32 o 
  13  21   1        5.81       -0.55      8.55 o 
   1  22   1       60.94       61.05      4.23 o 
   2  22   1        2.14        6.06      4.45 o 
   3  22   1       64.99       63.95      6.18 o 
   4  22   1       53.21       61.11      5.86 o 
   5  22   1        5.68        5.71      5.70 o 
   6  22   1        1.89        5.68      6.34 o 
   7  22   1      238.12      213.15      7.59 o 
   8  22   1       20.66       27.41      6.75 o 
   9  22   1        6.64        3.87      6.74 o 
  10  22   1        1.28        1.51      7.83 o 
  11  22   1       51.90       61.80      8.53 o 
  12  22   1       10.62       12.56      8.81 o 
  13  22   1        2.73       -9.23     16.92 o 
   0  23   1        1.24        8.68      5.38 o 
   1  23   1       24.58       17.43      4.74 o 
   2  23   1       13.46       12.06      5.57 o 
   3  23   1       32.44       42.28      5.78 o 
   4  23   1        0.06       10.50      5.80 o 
   5  23   1       33.87       42.41      6.22 o 
   6  23   1        0.23        4.94      6.18 o 
   7  23   1       13.56       21.87      6.50 o 
   8  23   1       49.05       52.96      7.32 o 
   9  23   1       22.58       23.61      8.16 o 
  10  23   1        3.91        4.82      8.51 o 
  11  23   1       17.99       24.15      8.59 o 
  12  23   1       14.48        8.78     12.32 o 
  13  23   1       11.87        6.22     17.52 o 
   1  24   1       27.72       32.48      5.37 o 
   2  24   1       20.06       24.16      5.62 o 
   3  24   1       34.07       42.95      6.44 o 
   4  24   1        5.34        9.23      5.92 o 
   5  24   1        2.67        7.34      6.08 o 
   6  24   1        4.59       10.83      6.76 o 
   7  24   1      178.71      186.03      8.50 o 
   8  24   1        0.80        6.68      7.22 o 
   9  24   1        6.02        2.30      7.76 o 
  10  24   1        0.01        5.75      8.30 o 
  11  24   1       15.08        8.20      8.23 o 
  12  24   1        3.25       17.75     12.16 o 
   0  25   1        0.04        2.78      9.61 o 
   1  25   1        3.44        6.51      6.08 o 
   2  25   1       16.08       18.19      5.46 o 
   3  25   1      187.49      174.69      7.19 o 
   4  25   1       40.69       49.29      6.67 o 
   5  25   1        7.82        9.09      6.63 o 
   6  25   1        8.47        9.72      6.96 o 
   7  25   1       39.25       51.87      7.45 o 
   8  25   1       20.14       29.34      6.79 o 
   9  25   1       16.48       14.60      7.10 o 
  10  25   1        9.87       11.88      9.09 o 
  11  25   1        7.74        9.21     12.90 o 
   1  26   1        9.54       14.97      7.83 o 
   2  26   1       16.26       10.17      6.99 o 
   3  26   1       33.43       40.49      6.14 o 
   4  26   1       21.99       14.88      6.56 o 
   5  26   1        1.01        6.99      6.20 o 
   6  26   1       17.56       12.63      6.50 o 
   7  26   1       22.74       13.71      6.67 o 
   8  26   1       17.79       25.91      6.86 o 
   9  26   1        0.75       -2.35      8.66 o 
  10  26   1        0.13       -4.17     19.06 o 
   0  27   1       15.23       17.33     11.99 o 
   1  27   1        0.17       11.43      8.75 o 
   2  27   1       10.33       23.32      8.85 o 
   3  27   1        4.28        8.36      6.84 o 
   4  27   1        0.04        8.40      6.38 o 
   5  27   1        3.15        1.01      6.63 o 
   6  27   1        3.52       10.93      6.81 o 
   7  27   1        0.35        1.66      7.11 o 
   8  27   1        0.01       -6.41     10.37 o 
   1  28   1       91.38      104.46      9.85 o 
   2  28   1       38.14       53.41      9.46 o 
   3  28   1        1.13        8.99      8.98 o 
   4  28   1        4.04        5.12      7.64 o 
   5  28   1        2.10        6.80      7.59 o 
   6  28   1        0.69       -0.46      8.25 o 
   7  28   1       15.12       12.68      8.71 o 
   8  28   1        3.76        1.92     12.84 o 
   0  29   1        5.02       21.55     12.02 o 
   1  29   1        1.89       14.07      9.06 o 
   2  29   1        0.57        5.04     13.27 o 
   3  29   1       18.39       16.03     19.87 o 
   4  29   1        5.05        4.78     12.73 o 
   5  29   1        0.22       -4.31     12.25 o 
   6  29   1        1.28        7.28     12.23 o 
   1   0   2     3113.71     3178.71     18.48 o 
   2   0   2     5946.88     6034.71     19.35 o 
   3   0   2      635.02      843.69      8.29 o 
   4   0   2       12.83       22.85      3.94 o 
   5   0   2      221.18      158.22      3.11 o 
   6   0   2     6810.75     6832.24     35.52 o 
   7   0   2     1406.35     1456.91      8.51 o 
   8   0   2       83.61       99.26      3.50 o 
   9   0   2       45.41       34.37      3.99 o 
  10   0   2      240.49      257.32      6.66 o 
  11   0   2      106.66       95.81      5.42 o 
  12   0   2        1.72       -0.97      4.82 o 
  13   0   2        0.12       -0.37      5.32 o 
  14   0   2        0.00       -0.87      6.65 o 
  15   0   2       25.62       20.06      6.08 o 
  16   0   2        1.76       11.39      6.82 o 
  17   0   2        0.24        2.49      8.47 o 
  18   0   2       53.91       81.96     13.87 o 
   1   1   2     2622.73     3083.40     10.69 o 
   2   1   2      164.41      212.07      2.86 o 
   3   1   2     1340.88     1385.89      5.13 o 
   4   1   2     2666.81     2759.11     14.20 o 
   5   1   2      253.67      265.68      3.45 o 
   6   1   2      879.32      835.90      4.69 o 
   7   1   2     1576.00     1711.94      6.20 o 
   8   1   2       23.40       21.18      2.28 o 
   9   1   2        9.10        8.32      2.39 o 
  10   1   2      189.33      193.59      3.96 o 
  11   1   2       55.86       49.69      2.52 o 
  12   1   2       32.49       29.10      3.66 o 
  13   1   2        0.84        0.12      3.69 o 
  14   1   2        0.08       -1.38      4.27 o 
  15   1   2        0.35        1.70      4.23 o 
  16   1   2        4.41        5.51      5.21 o 
  17   1   2        0.00       -0.84      5.84 o 
  18   1   2        0.06        8.39      9.12 o 
  19   1   2       17.68       26.42     12.61 o 
   0   2   2    10603.75    10675.24     31.44 o 
   1   2   2       13.23       17.89      2.24 o 
   2   2   2      209.33      240.95      3.34 o 
   3   2   2     1023.08     1138.97      4.75 o 
   4   2   2     3023.54     3147.89      7.49 o 
   5   2   2      100.74       79.02      1.44 o 
   6   2   2     1246.09     1411.86      7.61 o 
   7   2   2      460.11      489.28      4.65 o 
   8   2   2      556.40      559.06      3.53 o 
   9   2   2       16.03       20.08      1.18 o 
  10   2   2       52.23       51.23      1.57 o 
  11   2   2        0.06        2.39      3.23 o 
  12   2   2       31.58       44.12      3.77 o 
  13   2   2        0.38        1.52      3.69 o 
  14   2   2       64.06       63.80      4.20 o 
  15   2   2        9.79       11.00      4.32 o 
  16   2   2        7.59        9.64      5.16 o 
  17   2   2        0.01        3.83      5.87 o 
  18   2   2       32.06       43.22      8.08 o 
  19   2   2        0.03       13.68     13.09 o 
   1   3   2     1406.19     1623.43      7.77 o 
   2   3   2      402.75      459.30      3.69 o 
   3   3   2      806.65     1036.41      6.12 o 
   4   3   2      618.11      652.00      3.87 o 
   5   3   2        3.33        1.34      1.45 o 
   6   3   2      817.10      872.33      5.00 o 
   7   3   2       22.78       18.38      1.79 o 
   8   3   2        2.10        5.50      1.90 o 
   9   3   2       20.35       15.34      1.89 o 
  10   3   2        8.66        8.38      1.83 o 
  11   3   2       89.28       85.15      3.78 o 
  12   3   2       25.65       18.99      3.37 o 
  13   3   2        6.96        4.90      3.79 o 
  14   3   2        3.20        7.24      3.75 o 
  15   3   2        1.61        3.74      4.85 o 
  16   3   2        5.77        7.39      5.04 o 
  17   3   2       19.57       24.49      6.76 o 
  18   3   2       14.40       18.94      8.02 o 
  19   3   2        0.61        4.65      9.83 o 
   0   4   2       97.34       90.99      3.04 o 
   1   4   2     3638.19     4253.42      9.13 o 
   2   4   2     9092.20     9867.04     23.71 o 
   3   4   2     1214.22     1279.66      5.52 o 
   4   4   2     1625.83     1791.29      8.04 o 
   5   4   2      100.61       95.20      1.57 o 
   6   4   2      942.84     1013.45      6.27 o 
   7   4   2     3676.40     3781.09     10.86 o 
   8   4   2     1183.37     1213.65      5.75 o 
   9   4   2       43.87       34.16      2.20 o 
  10   4   2      165.62      153.87      2.91 o 
  11   4   2      984.69     1003.93      7.69 o 
  12   4   2       84.14       83.10      3.79 o 
  13   4   2        4.99        5.99      3.56 o 
  14   4   2        0.38        5.64      4.55 o 
  15   4   2       15.12        7.95      4.57 o 
  16   4   2        4.66        4.72      5.85 o 
  17   4   2        2.76       10.57      6.36 o 
  18   4   2        0.04       11.12      6.67 o 
  19   4   2        0.09       12.66     10.23 o 
   1   5   2     1450.32     1507.24      7.21 o 
   2   5   2    10396.07    10388.34     14.66 o 
   3   5   2      425.51      505.96      3.17 o 
   4   5   2     3254.27     3766.52     11.65 o 
   5   5   2      133.59      176.24      2.29 o 
   6   5   2     1879.12     2079.53      7.63 o 
   7   5   2       30.70       51.83      2.36 o 
   8   5   2       14.63       14.64      2.13 o 
   9   5   2       13.15       17.11      2.21 o 
  10   5   2     1794.69     1804.06      6.98 o 
  11   5   2       63.98       50.49      2.61 o 
  12   5   2        2.66        5.63      3.43 o 
  13   5   2       16.49       13.60      3.64 o 
  14   5   2      154.14      134.81      5.29 o 
  15   5   2        0.09        6.96      4.89 o 
  16   5   2        0.35        5.44      5.96 o 
  17   5   2       11.54       19.97      6.53 o 
  18   5   2       21.94       37.39      7.40 o 
  19   5   2        0.01       10.31     10.45 o 
   0   6   2        0.00        5.66      2.44 o 
   1   6   2       10.71       12.10      2.02 o 
   2   6   2     1230.45     1272.80      5.49 o 
   3   6   2    11427.08    11979.27     42.73 o 
   4   6   2       15.95       20.23      1.44 o 
   5   6   2        9.04        5.71      1.07 o 
   6   6   2       73.25       86.58      1.99 o 
   7   6   2     2641.85     2945.61      7.48 o 
   8   6   2     1671.20     1781.51      6.20 o 
   9   6   2       44.44       37.45      2.21 o 
  10   6   2     1014.37      952.32      5.44 o 
  11   6   2       35.54       29.33      2.51 o 
  12   6   2      324.65      316.05      4.15 o 
  13   6   2        2.56        6.16      4.29 o 
  14   6   2       93.71      108.17      5.47 o 
  15   6   2        4.39       13.04      5.52 o 
  16   6   2        0.70        0.84      6.26 o 
  17   6   2        0.14        8.14      6.70 o 
  18   6   2      141.71      183.58     11.27 o 
  19   6   2        2.07       19.37      8.88 o 
   1   7   2      102.26      134.41      2.60 o 
   2   7   2      933.58     1067.84      4.24 o 
   3   7   2     3885.20     4401.40     21.95 o 
   4   7   2      546.31      471.64      4.29 o 
   5   7   2     1615.30     1631.99     14.76 o 
   6   7   2      137.72      121.86      1.82 o 
   7   7   2     1922.32     2130.97      9.56 o 
   8   7   2        3.36        5.16      1.48 o 
   9   7   2        3.02        3.56      1.84 o 
  10   7   2       35.41       36.68      2.23 o 
  11   7   2      113.10      118.26      2.87 o 
  12   7   2       16.27       18.56      3.50 o 
  13   7   2        1.55        8.09      4.16 o 
  14   7   2      391.16      389.55      7.19 o 
  15   7   2        5.76       12.54      5.73 o 
  16   7   2        7.63       13.64      6.24 o 
  17   7   2        5.12       10.28      6.64 o 
  18   7   2      122.02      116.46      7.79 o 
  19   7   2       26.07       33.50     12.33 o 
   0   8   2      419.87      411.93      5.03 o 
   1   8   2      300.93      361.67      3.22 o 
   2   8   2     4342.15     4793.79     18.90 o 
   3   8   2     3045.76     3520.53     15.99 o 
   4   8   2      384.36      466.67      2.81 o 
   5   8   2       11.59        9.84      1.95 o 
   6   8   2        4.86        3.77      1.58 o 
   7   8   2       32.37       45.35      2.60 o 
   8   8   2       71.92       71.24      2.49 o 
   9   8   2       87.77       79.62      2.36 o 
  10   8   2       73.39       77.00      2.62 o 
  11   8   2      197.93      194.66      4.83 o 
  12   8   2      161.86      146.55      4.31 o 
  13   8   2        9.34       15.05      4.45 o 
  14   8   2        0.00       31.83      5.80 o 
  15   8   2        1.17       11.77      6.00 o 
  16   8   2       54.06       52.74      6.83 o 
  17   8   2        5.01       15.69      6.75 o 
  18   8   2        0.14       16.81      7.32 o 
  19   8   2        0.40       19.97     17.24 o 
   1   9   2     5378.89     5749.88     16.52 o 
   2   9   2       49.70       38.33      1.91 o 
   3   9   2     1169.13     1501.03      9.09 o 
   4   9   2      465.25      548.37      6.17 o 
   5   9   2       37.47       37.52      2.28 o 
   6   9   2      663.89      717.48      4.76 o 
   7   9   2      246.61      241.36      2.83 o 
   8   9   2      135.87      112.70      3.54 o 
   9   9   2       35.54       26.51      2.40 o 
  10   9   2      118.29      125.55      2.64 o 
  11   9   2       37.58       40.94      3.03 o 
  12   9   2      139.31      139.98      4.91 o 
  13   9   2        1.53       13.18      5.34 o 
  14   9   2      633.30      629.24      9.35 o 
  15   9   2       36.88       41.93      6.02 o 
  16   9   2        6.78       24.23      6.30 o 
  17   9   2        8.76       16.67      6.80 o 
  18   9   2      142.51      134.20      9.56 o 
  19   9   2        2.21       12.05     18.91 o 
   0  10   2     3022.08     3424.04     17.78 o 
   1  10   2      255.20      295.14      3.33 o 
   2  10   2       34.30       22.49      1.92 o 
   3  10   2      310.08      372.54      2.95 o 
   4  10   2       90.63       92.29      2.58 o 
   5  10   2        9.88       11.07      2.32 o 
   6  10   2      227.15      284.98      3.63 o 
   7  10   2        6.63        7.23      1.71 o 
   8  10   2      217.12      223.19      3.47 o 
   9  10   2      122.35      115.00      3.01 o 
  10  10   2       47.56       50.02      2.62 o 
  11  10   2       46.68       41.58      3.79 o 
  12  10   2      129.10      125.14      4.66 o 
  13  10   2       22.08       25.98      5.63 o 
  14  10   2      102.40      102.36      6.29 o 
  15  10   2        3.84        9.74      6.12 o 
  16  10   2      143.85      122.82      8.14 o 
  17  10   2       13.38       25.05      7.49 o 
  18  10   2       27.36       59.36     11.10 o 
   1  11   2       93.94       90.62      3.02 o 
   2  11   2      506.01      544.59      3.53 o 
   3  11   2        4.14        2.92      1.47 o 
   4  11   2       49.44       45.58      2.70 o 
   5  11   2       75.01       68.61      2.48 o 
   6  11   2      100.12      111.60      2.96 o 
   7  11   2       34.04       34.21      2.30 o 
   8  11   2        0.02        2.55      2.50 o 
   9  11   2        2.61        0.96      2.41 o 
  10  11   2       10.63       12.31      2.58 o 
  11  11   2       40.90       27.85      4.32 o 
  12  11   2      103.28      100.24      4.92 o 
  13  11   2        2.60        6.87      5.21 o 
  14  11   2        9.04       -1.00      6.23 o 
  15  11   2        3.83        1.35      6.50 o 
  16  11   2        6.48       11.17      7.46 o 
  17  11   2       19.06       23.67      7.66 o 
  18  11   2        3.53       13.26     11.90 o 
   0  12   2        8.82       17.33      2.80 o 
   1  12   2      347.74      417.93      5.49 o 
   2  12   2      866.78      828.03      4.30 o 
   3  12   2      840.02      862.84      5.25 o 
   4  12   2        3.58        6.42      2.64 o 
   5  12   2        7.71       14.84      2.40 o 
   6  12   2      249.50      280.98      3.94 o 
   7  12   2       78.22       66.36      2.86 o 
   8  12   2      189.31      153.70      3.45 o 
   9  12   2       30.36       21.00      2.80 o 
  10  12   2      845.83      845.33      8.44 o 
  11  12   2       28.47       21.48      4.15 o 
  12  12   2       31.99       26.06      4.43 o 
  13  12   2       48.89       43.13      5.59 o 
  14  12   2        0.54        5.42      6.06 o 
  15  12   2        2.26        0.29      6.89 o 
  16  12   2        4.13        8.08      7.11 o 
  17  12   2        0.70        3.84      7.66 o 
   1  13   2      585.62      642.71      5.13 o 
   2  13   2      631.56      621.82      3.59 o 
   3  13   2      393.61      388.09      4.90 o 
   4  13   2      250.02      234.14      3.79 o 
   5  13   2      136.26      139.40      3.17 o 
   6  13   2        3.10        5.76      2.49 o 
   7  13   2       66.97       72.91      3.71 o 
   8  13   2       59.83       53.98      3.18 o 
   9  13   2       50.42       54.99      3.35 o 
  10  13   2      104.95       93.04      3.48 o 
  11  13   2       19.64        7.10      4.21 o 
  12  13   2        0.01       -0.82      4.24 o 
  13  13   2       34.81       37.58      5.57 o 
  14  13   2       33.35       36.83      5.74 o 
  15  13   2       12.72       23.77      6.69 o 
  16  13   2        3.62        8.27      7.20 o 
  17  13   2        7.13       15.16      9.44 o 
   0  14   2        9.57        6.35      2.57 o 
   1  14   2        2.85        3.94      1.38 o 
   2  14   2       18.75       13.22      1.50 o 
   3  14   2      232.63      199.30      3.60 o 
   4  14   2      358.68      342.92      3.10 o 
   5  14   2        6.66        4.82      2.45 o 
   6  14   2       29.71       28.37      3.36 o 
   7  14   2       61.55       57.04      3.68 o 
   8  14   2       18.39       19.44      3.53 o 
   9  14   2        1.99       -1.47      3.09 o 
  10  14   2       48.09       47.44      4.78 o 
  11  14   2        4.73        5.88      4.28 o 
  12  14   2       18.32       21.64      4.54 o 
  13  14   2        1.37        1.02      5.18 o 
  14  14   2        6.23       19.49      5.85 o 
  15  14   2        2.73        3.52      7.82 o 
  16  14   2        1.26       11.63     10.18 o 
  17  14   2        1.57        5.43     17.70 o 
   1  15   2      433.80      438.40      4.99 o 
   2  15   2        0.00        2.66      1.97 o 
   3  15   2       88.59       80.54      1.83 o 
   4  15   2      284.45      246.18      3.31 o 
   5  15   2       28.19       27.79      3.17 o 
   6  15   2        0.05        0.11      3.23 o 
   7  15   2      141.66      130.17      4.13 o 
   8  15   2        1.31       -3.59      3.62 o 
   9  15   2       19.79       16.63      3.31 o 
  10  15   2      181.42      184.17      5.82 o 
  11  15   2        4.24        3.61      4.85 o 
  12  15   2        6.29        8.13      4.87 o 
  13  15   2       22.09       33.80      7.08 o 
  14  15   2        1.58        6.62      7.16 o 
  15  15   2        0.02        5.68     10.25 o 
  16  15   2       12.69       16.71     10.30 o 
   0  16   2       72.22       82.44      3.19 o 
   1  16   2       12.85       19.56      1.59 o 
   2  16   2       12.59        9.91      1.69 o 
   3  16   2      201.75      191.81      4.35 o 
   4  16   2       40.89       29.70      2.66 o 
   5  16   2       15.87       17.48      2.91 o 
   6  16   2       18.80       13.41      3.27 o 
   7  16   2       94.26       73.77      3.86 o 
   8  16   2        2.75        0.94      3.51 o 
   9  16   2        0.79        2.70      3.24 o 
  10  16   2        6.10        6.78      5.38 o 
  11  16   2       50.14       43.08      6.21 o 
  12  16   2       23.81       26.24      6.21 o 
  13  16   2        7.33       15.54      6.90 o 
  14  16   2        0.35        8.54      8.00 o 
  15  16   2        0.44       -0.65      9.97 o 
  16  16   2        0.00       -3.53     18.64 o 
   1  17   2      482.87      485.55      4.08 o 
   2  17   2      909.82      849.79      5.86 o 
   3  17   2      106.38      125.50      3.41 o 
   4  17   2      665.75      601.92      4.97 o 
   5  17   2       21.29       21.23      3.57 o 
   6  17   2       83.80       77.48      4.77 o 
   7  17   2       44.59       36.57      4.41 o 
   8  17   2        9.66       14.15      4.47 o 
   9  17   2        5.20       10.45      4.65 o 
  10  17   2      200.22      204.95      7.20 o 
  11  17   2       24.84       28.16      5.99 o 
  12  17   2       39.81       40.80      6.43 o 
  13  17   2       43.66       53.86      7.99 o 
  14  17   2       63.22       57.62      8.64 o 
  15  17   2       13.05       21.93     10.56 o 
  16  17   2       24.99       18.77     17.96 o 
   0  18   2      611.20      565.56      9.30 o 
   1  18   2        2.66        5.96      3.53 o 
   2  18   2      332.74      331.40      5.43 o 
   3  18   2       22.49       26.48      2.75 o 
   4  18   2      233.57      193.91      4.73 o 
   5  18   2        4.72        9.69      3.70 o 
   6  18   2       23.89       15.24      3.58 o 
   7  18   2       12.71       15.20      4.43 o 
   8  18   2       40.24       36.92      4.83 o 
   9  18   2        7.01        5.23      4.63 o 
  10  18   2       25.29       29.23      6.20 o 
  11  18   2      123.08      118.86      7.10 o 
  12  18   2      104.79      128.68      7.16 o 
  13  18   2        6.88       16.65      7.52 o 
  14  18   2       67.82       69.98      9.33 o 
  15  18   2       24.95       37.99     17.30 o 
  16  18   2        2.75       15.04     19.01 o 
   1  19   2       57.74       57.82      4.23 o 
   2  19   2       47.93       51.38      4.09 o 
   3  19   2        9.94       15.80      4.49 o 
   4  19   2      267.68      259.00      6.28 o 
   5  19   2       46.57       64.37      5.01 o 
   6  19   2      182.64      164.88      5.52 o 
   7  19   2       16.40       15.78      4.64 o 
   8  19   2       91.73       89.08      5.34 o 
   9  19   2        8.02       11.00      5.11 o 
  10  19   2        3.81        7.62      5.89 o 
  11  19   2        2.50       11.88      6.44 o 
  12  19   2       79.99       82.74      7.40 o 
  13  19   2        0.06       10.97      8.34 o 
  14  19   2       19.34       24.80      8.65 o 
   0  20   2     1523.15     1347.61     13.83 o 
   1  20   2        1.40       10.12      4.15 o 
   2  20   2       77.20       60.20      4.19 o 
   3  20   2      494.23      522.28     12.27 o 
   4  20   2      237.21      252.88      6.65 o 
   5  20   2        2.13       12.77      6.14 o 
   6  20   2      172.30      163.43      6.79 o 
   7  20   2       47.19       52.01      6.08 o 
   8  20   2        5.09       13.66      5.87 o 
   9  20   2        7.54        9.55      5.69 o 
  10  20   2       30.86       47.09      8.13 o 
  11  20   2       58.87       67.73      8.37 o 
  12  20   2        2.00       11.96      8.18 o 
  13  20   2       14.99       39.09     10.52 o 
  14  20   2       28.34       48.87     16.04 o 
   1  21   2        0.08        5.82      4.13 o 
   2  21   2      257.03      244.11      6.55 o 
   3  21   2       16.79       36.05      5.41 o 
   4  21   2     1089.82     1037.06     12.45 o 
   5  21   2        6.72       23.45      5.85 o 
   6  21   2       18.22       29.23      6.07 o 
   7  21   2       23.65       37.86      6.29 o 
   8  21   2      315.10      302.36      8.71 o 
   9  21   2       13.89       14.82      7.73 o 
  10  21   2        9.57       10.38      7.47 o 
  11  21   2       62.61       72.53      8.47 o 
  12  21   2       14.61       26.78      8.48 o 
  13  21   2       15.70       24.76     11.91 o 
  14  21   2       23.23       21.79     17.08 o 
   0  22   2        4.86       10.78      6.04 o 
   1  22   2       44.84       47.91      5.32 o 
   2  22   2      150.06      147.60      5.98 o 
   3  22   2        1.37       10.73      5.19 o 
   4  22   2       95.09       87.20      7.16 o 
   5  22   2        2.55        3.21      5.64 o 
   6  22   2        3.18       -1.19      6.37 o 
   7  22   2      115.09      109.27      7.15 o 
   8  22   2       59.86       66.47      7.14 o 
   9  22   2       21.07       26.52      8.26 o 
  10  22   2        2.53       11.74      8.60 o 
  11  22   2       70.57       83.43      9.36 o 
  12  22   2       44.30       54.46      9.03 o 
   1  23   2       41.19       36.44      5.16 o 
   2  23   2       26.42       26.57      5.15 o 
   3  23   2        3.63       10.03      6.22 o 
   4  23   2       45.21       40.32      6.19 o 
   5  23   2        1.86       10.48      6.21 o 
   6  23   2        3.34        3.26      6.29 o 
   7  23   2       12.95       22.11      7.07 o 
   8  23   2       80.47       75.58      7.32 o 
   9  23   2        8.13       10.65      8.22 o 
  10  23   2       10.91       22.28      8.38 o 
  11  23   2       12.27       14.54      8.53 o 
  12  23   2       33.58       45.87     12.93 o 
   0  24   2        1.56        3.80      8.84 o 
   1  24   2        9.11        0.20      6.13 o 
   2  24   2        1.98        2.91      6.29 o 
   3  24   2        0.15       -2.89      6.06 o 
   4  24   2       15.61        8.79      6.02 o 
   5  24   2        4.86        3.62      6.56 o 
   6  24   2        0.22        1.63      6.83 o 
   7  24   2       61.11       48.71      7.23 o 
   8  24   2       43.43       35.05      7.45 o 
   9  24   2        1.16        3.79      7.65 o 
  10  24   2       39.77       54.72      9.44 o 
  11  24   2        0.00       15.00     10.56 o 
  12  24   2        3.20       17.70     16.94 o 
   1  25   2        6.43       11.86      7.88 o 
   2  25   2       20.79       10.75      6.98 o 
   3  25   2       10.72       13.14      6.30 o 
   4  25   2       26.67       25.83      6.97 o 
   5  25   2        0.11       -0.42      7.79 o 
   6  25   2        9.86       12.72      7.09 o 
   7  25   2       29.37       30.26      7.43 o 
   8  25   2        0.16        1.30      8.48 o 
   9  25   2        1.40       10.81      8.48 o 
  10  25   2       11.06       24.83     11.30 o 
  11  25   2        4.14        0.08     18.50 o 
   0  26   2       22.30       30.86     16.12 o 
   1  26   2        7.76        3.24      7.78 o 
   2  26   2       14.86       12.09      7.94 o 
   3  26   2        2.83       -9.02      9.39 o 
   4  26   2        0.11        7.14      6.70 o 
   5  26   2        0.36        0.90      7.28 o 
   6  26   2       19.13       13.59      7.17 o 
   7  26   2        1.33        1.11      7.40 o 
   8  26   2        1.49        0.98      8.61 o 
   9  26   2        0.22        7.26     10.90 o 
   1  27   2        0.01        8.83      9.31 o 
   2  27   2       21.53       28.24      8.01 o 
   3  27   2        0.00       13.81      8.63 o 
   4  27   2        8.67        9.09      8.35 o 
   5  27   2        0.00       10.01      9.08 o 
   6  27   2        1.94        2.49      7.35 o 
   7  27   2        7.73       11.51      8.24 o 
   8  27   2        4.09       15.85     12.96 o 
   0  28   2       34.49       33.37     13.33 o 
   1  28   2        2.05        8.70      8.72 o 
   2  28   2        0.52       11.55      9.20 o 
   3  28   2        8.13        3.66      7.16 o 
   4  28   2       12.38        7.14      8.62 o 
   5  28   2        1.38       -2.17     18.31 o 
   6  28   2        3.17        6.73      9.89 o 
   7  28   2        1.21        7.11     12.51 o 
   1  29   2        3.28       16.85     19.54 o 
   2  29   2       46.68       53.72     19.91 o 
   3  29   2        3.15       -7.08     17.03 o 
   4  29   2        5.91        6.57     17.31 o 
   5  29   2        0.08        5.66     18.64 o 
   6  29   2        2.17       -3.19     11.93 o 
   1   0   3    11308.00    10571.38     46.58 o 
   2   0   3      445.20      646.11      6.78 o 
   3   0   3       82.11       58.18      3.53 o 
   4   0   3     1288.79     1443.19     37.95 o 
   5   0   3      334.15      455.22      8.45 o 
   6   0   3     3309.17     3649.84     21.04 o 
   7   0   3      838.16      813.45     13.19 o 
   8   0   3       56.67       64.66      4.47 o 
   9   0   3        2.23       -0.21      3.88 o 
  10   0   3        4.97       13.62      4.10 o 
  11   0   3       78.74       80.96      5.55 o 
  12   0   3      223.06      218.06      6.67 o 
  13   0   3      278.18      237.33      7.46 o 
  14   0   3      265.72      255.13      8.04 o 
  15   0   3       40.45       37.28      6.71 o 
  16   0   3       84.01       84.42      9.37 o 
  17   0   3       79.12       78.73     12.61 o 
  18   0   3        0.23        9.58     11.41 o 
   0   1   3     7248.38     7723.01     25.55 o 
   1   1   3      673.30      723.83      6.24 o 
   2   1   3     3249.18     3460.83     21.81 o 
   3   1   3     5184.47     5644.32     14.34 o 
   4   1   3        4.25        0.85      1.86 o 
   5   1   3     1528.22     1640.62     13.59 o 
   6   1   3      561.74      604.97      6.02 o 
   7   1   3        2.30        4.44      1.53 o 
   8   1   3      252.22      238.18      4.41 o 
   9   1   3       23.00       19.64      2.83 o 
  10   1   3      237.15      203.66      4.13 o 
  11   1   3      235.17      241.28      4.05 o 
  12   1   3        0.26        4.02      3.64 o 
  13   1   3        2.18        9.65      4.03 o 
  14   1   3       12.12       11.50      4.23 o 
  15   1   3       24.36       14.28      4.53 o 
  16   1   3       13.05       14.07      5.97 o 
  17   1   3       15.83       22.21      8.26 o 
  18   1   3       85.83      105.36     10.69 o 
   1   2   3      783.45      726.52      9.89 o 
   2   2   3     7192.72     7591.84     23.78 o 
   3   2   3      519.18      650.83      5.03 o 
   4   2   3      108.02      149.01      2.82 o 
   5   2   3     1460.28     1494.66      7.23 o 
   6   2   3       73.85       89.51      2.63 o 
   7   2   3        4.81        5.06      1.25 o 
   8   2   3      201.48      194.66      3.25 o 
   9   2   3      112.30      118.80      2.13 o 
  10   2   3       46.61       41.58      2.39 o 
  11   2   3       38.70       40.48      2.29 o 
  12   2   3       24.05       30.61      3.86 o 
  13   2   3        0.06        2.31      4.01 o 
  14   2   3       45.34       46.39      4.46 o 
  15   2   3        4.06        3.35      5.26 o 
  16   2   3       26.61       33.49      6.00 o 
  17   2   3       15.97       21.04      8.20 o 
  18   2   3       48.80       54.89      9.69 o 
  19   2   3        6.46       -5.52     15.81 o 
   0   3   3       82.94       97.33      4.27 o 
   1   3   3      753.14      723.90      7.09 o 
   2   3   3     1714.00     1966.10      9.79 o 
   3   3   3      356.86      340.42      4.01 o 
   4   3   3      231.06      326.58      3.79 o 
   5   3   3     1260.55     1275.50      6.18 o 
   6   3   3       17.62       12.78      1.87 o 
   7   3   3        0.71        0.74      2.02 o 
   8   3   3      116.29      146.64      5.67 o 
   9   3   3       12.75       14.80      1.76 o 
  10   3   3       88.36       88.67      2.10 o 
  11   3   3       87.64       81.13      3.70 o 
  12   3   3       13.38       17.87      3.91 o 
  13   3   3       19.76       19.64      4.24 o 
  14   3   3        4.57        9.50      5.11 o 
  15   3   3       84.76       83.73      6.20 o 
  16   3   3        2.07        5.55      5.70 o 
  17   3   3       85.72      100.08      8.87 o 
  18   3   3        4.04        7.15     10.28 o 
  19   3   3        3.15        6.21     16.82 o 
   1   4   3      294.61      202.52      3.13 o 
   2   4   3        7.32        8.06      1.84 o 
   3   4   3      285.03      288.99      4.21 o 
   4   4   3     1990.46     2292.46     12.30 o 
   5   4   3      172.23      141.03      2.96 o 
   6   4   3       11.31       12.82      1.84 o 
   7   4   3      665.38      694.22      5.09 o 
   8   4   3       29.05       28.93      2.16 o 
   9   4   3       63.14       65.49      1.83 o 
  10   4   3      111.92      111.15      3.00 o 
  11   4   3      498.29      426.28      4.46 o 
  12   4   3      132.42      137.25      4.06 o 
  13   4   3       18.87        8.74      4.02 o 
  14   4   3        0.00       -0.67      5.03 o 
  15   4   3        3.13       10.35      5.47 o 
  16   4   3        5.78        8.83      5.79 o 
  17   4   3       32.47       37.90      7.79 o 
  18   4   3       27.47       35.21     10.82 o 
  19   4   3       16.53       20.50     18.35 o 
   0   5   3     1718.75     1564.89      9.80 o 
   1   5   3       13.67       32.23      2.13 o 
   2   5   3      373.97      386.22      3.50 o 
   3   5   3      482.79      511.66      4.47 o 
   4   5   3      877.70     1127.99      7.15 o 
   5   5   3      547.31      695.79      4.93 o 
   6   5   3      413.93      491.33      7.75 o 
   7   5   3      738.32      805.38      8.75 o 
   8   5   3      838.86      902.38      5.95 o 
   9   5   3      343.98      357.81      4.18 o 
  10   5   3       39.90       49.55      2.95 o 
  11   5   3       23.78       28.17      2.63 o 
  12   5   3      263.56      239.86      4.63 o 
  13   5   3        0.10        5.12      4.78 o 
  14   5   3        1.63        5.97      5.06 o 
  15   5   3       18.72       25.27      5.72 o 
  16   5   3       17.35       23.84      7.56 o 
  17   5   3        4.07        5.45      8.44 o 
  18   5   3       73.12       98.21      9.41 o 
  19   5   3        9.65       10.25     18.72 o 
   1   6   3     1214.26     1246.55      5.83 o 
   2   6   3     5615.09     6034.08     18.07 o 
   3   6   3       69.70       66.92      2.49 o 
   4   6   3      163.94      212.12      2.51 o 
   5   6   3       60.44       61.24      1.97 o 
   6   6   3      112.97      144.38      4.76 o 
   7   6   3      323.76      352.95      5.94 o 
   8   6   3        9.97       16.03      3.20 o 
   9   6   3      664.38      728.89      7.29 o 
  10   6   3      643.57      610.68      5.18 o 
  11   6   3      188.52      192.44      3.70 o 
  12   6   3       36.89       32.31      4.03 o 
  13   6   3       81.81       87.11      5.50 o 
  14   6   3       34.42       33.63      5.46 o 
  15   6   3        5.50       10.03      5.33 o 
  16   6   3       20.46       33.37      8.28 o 
  17   6   3        1.31        3.05      7.95 o 
  18   6   3        5.84       12.27      9.00 o 
  19   6   3        3.70        8.38     17.10 o 
   0   7   3     2683.22     3246.23     27.05 o 
   1   7   3      896.41     1114.00      5.66 o 
   2   7   3      660.68      736.97      5.79 o 
   3   7   3      118.49      119.05      2.67 o 
   4   7   3      220.61      301.22      4.47 o 
   5   7   3     2209.30     2257.83     11.52 o 
   6   7   3       56.97       62.88      2.52 o 
   7   7   3      176.84      194.26      2.71 o 
   8   7   3      329.67      330.28      4.20 o 
   9   7   3        0.16        4.21      2.77 o 
  10   7   3      131.99      126.25      3.42 o 
  11   7   3      280.43      243.56      4.64 o 
  12   7   3       19.65       20.28      4.08 o 
  13   7   3        0.09        6.58      4.84 o 
  14   7   3       35.52       28.54      5.75 o 
  15   7   3       33.65       29.29      7.43 o 
  16   7   3       14.93       10.17      7.59 o 
  17   7   3       44.44       45.04      8.71 o 
  18   7   3        1.82       11.27      9.00 o 
   1   8   3     2766.06     3101.18     20.17 o 
   2   8   3       48.48       54.54      2.58 o 
   3   8   3      281.16      344.08      4.57 o 
   4   8   3       78.64       83.93      2.69 o 
   5   8   3      239.50      274.45      3.42 o 
   6   8   3      478.04      505.69      4.47 o 
   7   8   3        9.79        9.27      1.49 o 
   8   8   3      373.88      396.13      4.60 o 
   9   8   3       34.23       43.01      2.45 o 
  10   8   3       12.91       13.86      3.69 o 
  11   8   3       39.84       37.20      3.75 o 
  12   8   3       76.04       64.06      5.11 o 
  13   8   3        5.94        7.01      6.37 o 
  14   8   3      218.79      198.95      8.62 o 
  15   8   3        5.47        8.99      7.47 o 
  16   8   3        0.05       11.52     10.14 o 
  17   8   3        0.01       14.97      8.10 o 
  18   8   3        1.08       10.05     10.27 o 
   0   9   3     6210.41     7090.38     62.79 o 
   1   9   3      173.28      218.09      3.72 o 
   2   9   3      328.60      357.67      4.58 o 
   3   9   3        4.46        5.24      2.64 o 
   4   9   3      816.68      998.57      7.63 o 
   5   9   3      378.92      357.57      4.69 o 
   6   9   3       49.42       44.19      1.64 o 
   7   9   3       63.86       53.23      3.26 o 
   8   9   3       48.16       42.42      3.06 o 
   9   9   3        5.57        1.20      3.49 o 
  10   9   3       22.40       24.14      3.57 o 
  11   9   3       39.92       44.38      3.97 o 
  12   9   3        3.98        3.75      6.40 o 
  13   9   3       61.58       67.75      6.88 o 
  14   9   3       32.58       34.07      7.13 o 
  15   9   3       75.47       68.03      8.06 o 
  16   9   3       32.30       33.85      8.82 o 
  17   9   3       55.86       53.72      9.87 o 
  18   9   3       42.20       56.63     11.45 o 
   1  10   3      324.72      395.56      5.44 o 
   2  10   3      947.77     1023.23      6.58 o 
   3  10   3       38.62       45.60      3.12 o 
   4  10   3      939.29      955.83      6.42 o 
   5  10   3      277.64      331.77      3.53 o 
   6  10   3       74.26       79.90      3.23 o 
   7  10   3      260.43      261.24      4.06 o 
   8  10   3      216.23      215.88      4.16 o 
   9  10   3        2.91        6.96      2.85 o 
  10  10   3      202.26      197.21      5.71 o 
  11  10   3      149.81      118.96      4.45 o 
  12  10   3       39.38       29.62      6.59 o 
  13  10   3        4.44       11.39      6.19 o 
  14  10   3       62.22       52.60      7.83 o 
  15  10   3        0.09        9.10      7.85 o 
  16  10   3        7.26       15.92      8.14 o 
  17  10   3       18.41       32.58      9.05 o 
  18  10   3       69.16       68.25     13.56 o 
   0  11   3      106.92      148.41      7.54 o 
   1  11   3      556.34      582.01      7.14 o 
   2  11   3     1687.00     1769.26      8.60 o 
   3  11   3      194.32      178.77      3.51 o 
   4  11   3      329.32      344.67      4.40 o 
   5  11   3        0.02        2.90      1.60 o 
   6  11   3      277.86      282.10      4.59 o 
   7  11   3      444.51      448.79      5.63 o 
   8  11   3       98.84       89.23      3.62 o 
   9  11   3       35.85       43.58      3.42 o 
  10  11   3        3.96        3.09      3.31 o 
  11  11   3       31.45       31.05      3.83 o 
  12  11   3       14.11       12.00      6.62 o 
  13  11   3       45.55       37.55      7.08 o 
  14  11   3        0.22        0.02      7.66 o 
  15  11   3       47.71       34.36      8.04 o 
  16  11   3        4.56        5.03      7.85 o 
  17  11   3        0.87        8.76      8.80 o 
  18  11   3        5.50       28.32     18.09 o 
   1  12   3      378.75      407.23      7.11 o 
   2  12   3      138.27      138.18      3.61 o 
   3  12   3      141.28      128.79      2.82 o 
   4  12   3      299.73      366.70      4.56 o 
   5  12   3       48.74       45.20      1.82 o 
   6  12   3        3.29       11.58      3.82 o 
   7  12   3       14.76       12.09      3.15 o 
   8  12   3        5.42        6.38      3.25 o 
   9  12   3       25.06       28.61      3.19 o 
  10  12   3       12.35       12.74      3.71 o 
  11  12   3       78.17       71.32      5.05 o 
  12  12   3      136.60      137.45      6.61 o 
  13  12   3        5.12        3.16      6.79 o 
  14  12   3        4.96        8.28      7.22 o 
  15  12   3        0.71        3.75      7.79 o 
  16  12   3        0.31        0.93      8.27 o 
  17  12   3        1.59       10.93      8.39 o 
   0  13   3      503.87      553.17      9.49 o 
   1  13   3      289.12      265.12      5.20 o 
   2  13   3      406.39      432.28      5.09 o 
   3  13   3      422.75      394.49      3.99 o 
   4  13   3      493.24      529.62      5.36 o 
   5  13   3       16.19       21.13      3.91 o 
   6  13   3      325.06      291.01      5.94 o 
   7  13   3       18.42       13.97      3.64 o 
   8  13   3       18.02       16.27      3.43 o 
   9  13   3       14.58       13.21      3.25 o 
  10  13   3        4.88        0.76      3.66 o 
  11  13   3        5.27        9.72      4.66 o 
  12  13   3       11.90       11.60      4.88 o 
  13  13   3        1.71        0.49      6.91 o 
  14  13   3        1.26        0.95      7.53 o 
  15  13   3        6.08       10.41      7.74 o 
  16  13   3        6.94        8.10      8.35 o 
  17  13   3        0.38       10.33     18.96 o 
   1  14   3      605.35      600.52      7.16 o 
   2  14   3      114.71      125.30      4.24 o 
   3  14   3      149.78      118.46      2.99 o 
   4  14   3        0.15        2.11      2.44 o 
   5  14   3      157.67      119.63      4.91 o 
   6  14   3       74.08       58.58      3.90 o 
   7  14   3       70.47       50.72      4.24 o 
   8  14   3      190.56      177.47      5.65 o 
   9  14   3      143.38      144.76      4.19 o 
  10  14   3       46.89       51.20      4.20 o 
  11  14   3        4.24        4.49      4.89 o 
  12  14   3        3.09        8.34      5.02 o 
  13  14   3       21.16       17.26      6.24 o 
  14  14   3        0.26        0.60      8.20 o 
  15  14   3        1.31       13.02      9.81 o 
  16  14   3        7.56       16.53     10.88 o 
   0  15   3       44.17       35.08      7.59 o 
   1  15   3       43.53       27.29      3.73 o 
   2  15   3       12.59        6.02      2.80 o 
   3  15   3       54.25       42.72      3.18 o 
   4  15   3       28.95       32.94      4.09 o 
   5  15   3       55.88       56.22      4.54 o 
   6  15   3       30.68       33.64      3.83 o 
   7  15   3      483.17      455.41      6.46 o 
   8  15   3        0.03        2.76      3.81 o 
   9  15   3       79.88       66.39      3.86 o 
  10  15   3       16.94       12.58      4.79 o 
  11  15   3       90.96       77.72      5.45 o 
  12  15   3       12.72       16.42      4.99 o 
  13  15   3       17.39       21.78      7.19 o 
  14  15   3        1.64        0.73      9.33 o 
  15  15   3        0.08        6.28     12.24 o 
  16  15   3        0.41        3.55     19.08 o 
   1  16   3      201.03      194.51      5.05 o 
   2  16   3      706.13      741.47      6.44 o 
   3  16   3       78.77       53.12      3.38 o 
   4  16   3       19.29       10.92      4.15 o 
   5  16   3       19.22       15.28      3.42 o 
   6  16   3      347.27      348.87      5.83 o 
   7  16   3      129.17      116.55      4.84 o 
   8  16   3       95.81       92.31      5.02 o 
   9  16   3       26.51       24.13      3.65 o 
  10  16   3      375.56      372.82      8.38 o 
  11  16   3       73.71       78.89      6.37 o 
  12  16   3       33.21       39.72      6.13 o 
  13  16   3        2.69        9.18      7.57 o 
  14  16   3       23.64       21.75      7.60 o 
  15  16   3       15.28       27.15     10.34 o 
  16  16   3        0.97       -6.57     17.23 o 
   0  17   3       15.29       28.21      5.43 o 
   1  17   3        8.83        6.58      2.87 o 
   2  17   3        0.03       -2.12      3.06 o 
   3  17   3      126.30       95.59      3.70 o 
   4  17   3       73.98       43.56      4.34 o 
   5  17   3       12.78       10.75      3.47 o 
   6  17   3      127.04      107.49      5.57 o 
   7  17   3      288.12      256.13      6.90 o 
   8  17   3       61.49       47.60      5.42 o 
   9  17   3        3.11        5.75      4.67 o 
  10  17   3      183.41      188.22      7.52 o 
  11  17   3      157.69      134.27      7.01 o 
  12  17   3       13.55       18.50      6.24 o 
  13  17   3       56.84       79.27     10.32 o 
  14  17   3        9.11       16.64      8.63 o 
  15  17   3        7.16       15.48     18.49 o 
  16  17   3        1.96        0.31     19.27 o 
   1  18   3      454.59      347.57      5.75 o 
   2  18   3      318.77      297.38      4.54 o 
   3  18   3      247.70      205.24      4.47 o 
   4  18   3        3.48        6.55      4.25 o 
   5  18   3        5.31        6.14      4.35 o 
   6  18   3       53.46       41.11      5.10 o 
   7  18   3       15.42       14.50      5.11 o 
   8  18   3       14.72       17.30      4.67 o 
   9  18   3       12.75       10.10      5.80 o 
  10  18   3       19.17       29.30      6.14 o 
  11  18   3       57.87       59.45      6.63 o 
  12  18   3        4.58        8.71      6.41 o 
  13  18   3        2.95        7.22      7.99 o 
  14  18   3       67.53       77.49      9.18 o 
  15  18   3       13.88       -4.09     16.84 o 
   0  19   3       17.88       15.55      5.90 o 
   1  19   3       62.71       71.48      4.47 o 
   2  19   3       47.63       51.91      4.12 o 
   3  19   3        5.94        4.24      4.90 o 
   4  19   3        2.59        0.77      4.88 o 
   5  19   3       17.62       17.39      6.09 o 
   6  19   3        6.43       11.10      5.80 o 
   7  19   3       10.38       12.06      5.00 o 
   8  19   3        0.00        3.84      4.76 o 
   9  19   3       39.79       45.96      6.19 o 
  10  19   3        0.23        5.68      6.50 o 
  11  19   3        3.69        1.01      6.32 o 
  12  19   3        2.43        2.14      7.73 o 
  13  19   3        2.05        4.99      9.61 o 
  14  19   3        0.00       15.28     16.65 o 
   1  20   3      444.13      417.71      6.56 o 
   2  20   3       82.93       65.69      5.44 o 
   3  20   3      157.69      115.91      5.84 o 
   4  20   3        0.42        1.06      5.66 o 
   5  20   3       36.33       26.75      5.12 o 
   6  20   3        0.24        5.38      6.40 o 
   7  20   3       44.64       42.53      6.75 o 
   8  20   3        2.19        7.78      6.00 o 
   9  20   3       88.14       94.37      8.59 o 
  10  20   3       69.41       73.55      8.28 o 
  11  20   3       19.49       19.80      8.01 o 
  12  20   3       32.05       35.38      9.72 o 
  13  20   3        1.79        4.07     10.54 o 
  14  20   3       65.72       71.31     19.42 o 
   0  21   3        0.30        5.33      5.94 o 
   1  21   3       47.25       36.44      5.28 o 
   2  21   3       70.61       65.23      5.57 o 
   3  21   3        1.26        5.17      4.95 o 
   4  21   3       50.29       54.36      5.43 o 
   5  21   3        0.55       11.57      6.28 o 
   6  21   3      353.53      324.76      9.39 o 
   7  21   3       52.41       64.07      6.67 o 
   8  21   3       71.46       78.08      6.95 o 
   9  21   3        1.05        8.28      7.90 o 
  10  21   3        2.45       16.15      8.25 o 
  11  21   3       18.93       24.28      8.04 o 
  12  21   3        0.60        5.80     10.26 o 
  13  21   3        0.16       -1.34     16.20 o 
  14  21   3        9.17        1.19     16.74 o 
   1  22   3       63.16       76.09      5.61 o 
   2  22   3       18.01       13.21      5.19 o 
   3  22   3        4.42       10.46      5.20 o 
   4  22   3       87.39       92.68      7.55 o 
   5  22   3        4.88       12.78      6.98 o 
   6  22   3       20.68       18.21      7.35 o 
   7  22   3       38.83       37.88      6.59 o 
   8  22   3       52.16       60.87      7.70 o 
   9  22   3       17.46       29.91      7.89 o 
  10  22   3       92.61       98.90      9.26 o 
  11  22   3       30.91       29.94      8.67 o 
  12  22   3        4.20       22.44     16.62 o 
  13  22   3        0.25       12.77     18.05 o 
   0  23   3       44.51       49.54      9.68 o 
   1  23   3        0.89        4.63      5.23 o 
   2  23   3        2.79        5.91      5.46 o 
   3  23   3       30.63       30.26      6.74 o 
   4  23   3       15.80       23.63      7.35 o 
   5  23   3       38.02       40.06      6.92 o 
   6  23   3       24.70       35.08      6.93 o 
   7  23   3       89.71       99.41      7.89 o 
   8  23   3       32.47       50.23      8.55 o 
   9  23   3        9.31       14.32      8.18 o 
  10  23   3        2.74       11.63      8.18 o 
  11  23   3        5.15        2.92     10.03 o 
   1  24   3       63.02       58.10      7.44 o 
   2  24   3       32.03       44.32      6.97 o 
   3  24   3        4.57        7.39      6.72 o 
   4  24   3       23.15       17.95      7.19 o 
   5  24   3       13.13       17.74      7.40 o 
   6  24   3       89.94       97.09      7.76 o 
   7  24   3        5.19        3.02      6.97 o 
   8  24   3       40.04       52.89      8.51 o 
   9  24   3        4.54        9.83      8.72 o 
  10  24   3       44.82       48.89      9.49 o 
  11  24   3       17.77       -2.88     16.15 o 
   0  25   3        4.94       13.61      9.91 o 
   1  25   3       18.54       30.05      8.24 o 
   2  25   3        0.36        1.16      8.65 o 
   3  25   3        0.23       11.12      6.90 o 
   4  25   3       21.92       22.63      7.51 o 
   5  25   3       11.84       13.30      7.22 o 
   6  25   3       11.41       10.78      6.93 o 
   7  25   3        9.18        5.74      7.63 o 
   8  25   3        7.25        9.96      8.38 o 
   9  25   3        3.79       12.43      8.60 o 
  10  25   3       38.24       44.80     20.02 o 
   1  26   3       24.25       21.46      9.28 o 
   2  26   3       46.65       55.41      9.53 o 
   3  26   3       27.68       25.44      9.16 o 
   4  26   3        4.40        2.46      8.26 o 
   5  26   3        0.49       -1.86      8.13 o 
   6  26   3        0.03        5.57      7.41 o 
   7  26   3        6.81       17.87      8.78 o 
   8  26   3        3.82       11.51     10.85 o 
   9  26   3        1.84       13.52     18.34 o 
   0  27   3       36.85       56.80     20.23 o 
   1  27   3        8.48       13.35     10.90 o 
   2  27   3       14.75       26.06      9.52 o 
   3  27   3        0.53        0.69      8.72 o 
   4  27   3        3.87        8.31     11.66 o 
   5  27   3        8.05       10.21      8.29 o 
   6  27   3        0.05       13.39      8.28 o 
   7  27   3        8.13        2.33     13.28 o 
   8  27   3        0.00        3.67     18.61 o 
   1  28   3       59.35       80.11     15.09 o 
   2  28   3       11.32       21.64     14.53 o 
   3  28   3       25.82       18.69     13.23 o 
   4  28   3        5.26        2.30     12.57 o 
   5  28   3        0.05       -4.60     17.36 o 
   6  28   3        0.82        8.51     12.66 o 
   4  29   3        2.63       -2.28     17.85 o 
   5  29   3        0.29        5.45     19.03 o 
   0   0   4    35727.85    33065.77    342.44 o 
   1   0   4        0.01       -0.98      5.71 o 
   2   0   4        5.25       13.19      4.74 o 
   3   0   4     3624.84     3595.13     17.41 o 
   4   0   4      934.01     1144.64     10.12 o 
   5   0   4        9.79        1.49      3.77 o 
   6   0   4      234.47      235.60      5.76 o 
   7   0   4        6.78        1.56      2.93 o 
   8   0   4      793.88      734.28      6.46 o 
   9   0   4      255.88      246.25      3.37 o 
  10   0   4      159.54      171.32      4.92 o 
  11   0   4     1056.15     1083.28      9.09 o 
  12   0   4      101.62       74.10      7.12 o 
  13   0   4      314.47      269.60      9.22 o 
  14   0   4      332.00      344.28     10.61 o 
  15   0   4      449.91      481.98     20.12 o 
  16   0   4        0.03       11.69     11.70 o 
  17   0   4      111.26      104.24     12.98 o 
  18   0   4       21.20       38.08     12.48 o 
   1   1   4     1767.58     1800.55     10.70 o 
   2   1   4     1162.01     1494.31      8.65 o 
   3   1   4        0.50        7.26      2.79 o 
   4   1   4      363.39      413.93      4.62 o 
   5   1   4       63.59       74.03      2.97 o 
   6   1   4      125.42      161.29      3.44 o 
   7   1   4      132.34      113.56      3.71 o 
   8   1   4       26.78       22.09      2.19 o 
   9   1   4       69.80       54.43      2.40 o 
  10   1   4      141.70      129.97      3.56 o 
  11   1   4       15.16       30.10      3.30 o 
  12   1   4       88.85       68.64      4.82 o 
  13   1   4      101.93       92.51      5.48 o 
  14   1   4       15.59       21.58      5.43 o 
  15   1   4       62.73      100.25      7.33 o 
  16   1   4        0.60        4.18      7.81 o 
  17   1   4       11.01       17.50      8.29 o 
  18   1   4       17.76       27.99      9.83 o 
   0   2   4     1442.15     1933.11     15.57 o 
   1   2   4      209.69      294.80      9.42 o 
   2   2   4       59.46       74.38      6.12 o 
   3   2   4        0.16        2.52      2.98 o 
   4   2   4     1203.07     1438.22      8.94 o 
   5   2   4      119.38       99.72      3.13 o 
   6   2   4      452.95      456.99      4.79 o 
   7   2   4     1560.22     1558.48     11.59 o 
   8   2   4      161.04      180.92      2.90 o 
   9   2   4        0.02        1.48      2.83 o 
  10   2   4      484.89      466.42      5.17 o 
  11   2   4      303.33      338.95      4.64 o 
  12   2   4        0.88        1.29      4.12 o 
  13   2   4      130.22      123.28      5.61 o 
  14   2   4       70.49       74.69      6.52 o 
  15   2   4      172.88      152.74      7.71 o 
  16   2   4        1.17        4.68      6.70 o 
  17   2   4       62.60       67.55      8.82 o 
  18   2   4        1.69        8.85     11.91 o 
  19   2   4       23.98       15.56     18.96 o 
   1   3   4      762.67      943.47     11.46 o 
   2   3   4     2367.99     2800.03     17.95 o 
   3   3   4       47.80       36.12      3.08 o 
   4   3   4        8.19       20.24      3.35 o 
   5   3   4       33.46       35.27      2.89 o 
   6   3   4      182.83      163.29      3.46 o 
   7   3   4        9.09        8.61      2.49 o 
   8   3   4      389.32      375.15      5.03 o 
   9   3   4      131.56      112.36      3.41 o 
  10   3   4       35.68       39.48      2.28 o 
  11   3   4      142.20      152.55      4.74 o 
  12   3   4        1.22        3.57      3.95 o 
  13   3   4       60.44       63.83      4.93 o 
  14   3   4       64.46       70.95      6.54 o 
  15   3   4       22.10       25.33      6.46 o 
  16   3   4       45.79       47.09      7.17 o 
  17   3   4       11.22       19.26     10.71 o 
  18   3   4       10.62       11.60     12.76 o 
  19   3   4       25.08       21.98     17.48 o 
   0   4   4      629.75      590.89     12.86 o 
   1   4   4      515.28      487.00      6.09 o 
   2   4   4     1118.34     1177.63      8.88 o 
   3   4   4       55.52       57.28      3.45 o 
   4   4   4     1527.90     1683.55     10.58 o 
   5   4   4       65.55       79.69      3.24 o 
   6   4   4      170.04      154.99      3.69 o 
   7   4   4       59.72       75.36      3.16 o 
   8   4   4      816.27      788.57      6.05 o 
   9   4   4      479.54      487.17      5.29 o 
  10   4   4       20.32       21.56      2.57 o 
  11   4   4      102.57       75.76      4.14 o 
  12   4   4        0.13        2.02      3.68 o 
  13   4   4        0.05        1.90      4.67 o 
  14   4   4        1.33        0.76      5.77 o 
  15   4   4        4.07        4.39      6.26 o 
  16   4   4       21.84       21.69      6.77 o 
  17   4   4       10.06       23.66      8.06 o 
  18   4   4       11.68       12.19     12.98 o 
   1   5   4        1.56        2.51      3.45 o 
   2   5   4       65.57       50.81      3.42 o 
   3   5   4      379.16      401.00      7.38 o 
   4   5   4       23.40       24.05      3.23 o 
   5   5   4       49.27       39.64      3.51 o 
   6   5   4       39.32       40.04      3.03 o 
   7   5   4       24.67       33.00      2.79 o 
   8   5   4      376.15      334.61      4.94 o 
   9   5   4        0.37        0.84      2.55 o 
  10   5   4      155.69      152.23      4.32 o 
  11   5   4       67.58       61.59      4.05 o 
  12   5   4        3.45        2.29      4.47 o 
  13   5   4       40.61       33.48      4.72 o 
  14   5   4        2.37        6.50      5.63 o 
  15   5   4        1.10        5.81      6.31 o 
  16   5   4        5.59       20.22      8.06 o 
  17   5   4       49.13       54.74      8.79 o 
  18   5   4        3.04       13.67     12.26 o 
   0   6   4       28.64       37.20      4.02 o 
   1   6   4      367.55      335.76      4.77 o 
   2   6   4     1722.17     1731.05     15.23 o 
   3   6   4      920.19     1113.75     10.33 o 
   4   6   4        7.04        6.81      3.02 o 
   5   6   4       92.75       95.89      3.36 o 
   6   6   4      296.94      278.78      4.35 o 
   7   6   4      386.88      354.86      7.41 o 
   8   6   4       86.63       75.22      3.34 o 
   9   6   4      176.03      155.83      3.42 o 
  10   6   4       72.17       74.73      4.07 o 
  11   6   4        1.17        3.90      3.43 o 
  12   6   4       19.31       18.52      4.37 o 
  13   6   4        1.81        3.53      5.82 o 
  14   6   4        0.68        4.74      6.16 o 
  15   6   4        0.32       -2.13      6.26 o 
  16   6   4        0.38        6.87      8.05 o 
  17   6   4        0.54        4.76      8.76 o 
  18   6   4        0.49        4.38     13.14 o 
   1   7   4     1026.84     1040.00      8.17 o 
   2   7   4       61.45       67.25      3.41 o 
   3   7   4      107.96       99.95      4.53 o 
   4   7   4        0.03        6.32      2.53 o 
   5   7   4       22.68       23.41      2.83 o 
   6   7   4      706.78      760.91      8.98 o 
   7   7   4        6.17        8.66      2.90 o 
   8   7   4      120.79      113.51      4.40 o 
   9   7   4       74.55       87.80      4.05 o 
  10   7   4       53.73       48.50      3.84 o 
  11   7   4       50.80       58.40      5.26 o 
  12   7   4       15.20       13.93      5.02 o 
  13   7   4        8.33        1.70      7.03 o 
  14   7   4       21.09       12.44      6.93 o 
  15   7   4       34.15       45.90      7.32 o 
  16   7   4       23.89       26.42      7.98 o 
  17   7   4        7.43        8.51      8.58 o 
  18   7   4        3.13        1.96     10.34 o 
   0   8   4       12.79       10.58      3.44 o 
   1   8   4      470.57      491.35      6.15 o 
   2   8   4      684.38      690.06      6.60 o 
   3   8   4     1006.43      935.97      7.54 o 
   4   8   4        0.55        5.63      2.86 o 
   5   8   4      570.50      556.79      5.27 o 
   6   8   4        5.32        6.46      3.40 o 
   7   8   4        3.87       -0.22      3.26 o 
   8   8   4       68.39       57.81      3.77 o 
   9   8   4        0.82       -0.01      3.04 o 
  10   8   4      125.58      106.80      5.32 o 
  11   8   4       37.71       48.34      4.17 o 
  12   8   4        1.47       -3.79      4.97 o 
  13   8   4        4.33        5.06      7.00 o 
  14   8   4        0.73        3.33      6.80 o 
  15   8   4        0.00        7.01      8.62 o 
  16   8   4        4.19        4.78      7.98 o 
  17   8   4        0.11        5.62      8.75 o 
  18   8   4        1.00        2.39     16.20 o 
   1   9   4      158.60      154.74      4.54 o 
   2   9   4       56.29       48.86      4.98 o 
   3   9   4       31.89       26.84      4.79 o 
   4   9   4       12.18       15.13      3.48 o 
   5   9   4      329.44      338.26      5.74 o 
   6   9   4        9.84        6.84      2.79 o 
   7   9   4       27.88       30.65      4.82 o 
   8   9   4      193.21      154.39      3.76 o 
   9   9   4       38.31       19.68      5.05 o 
  10   9   4        0.15        2.32      4.50 o 
  11   9   4       29.58       24.03      4.10 o 
  12   9   4        7.90        6.18      5.15 o 
  13   9   4       29.37       34.79      8.28 o 
  14   9   4       16.40       19.98      7.49 o 
  15   9   4        9.76       21.09      8.05 o 
  16   9   4       12.37       19.29      8.17 o 
  17   9   4        2.64       -4.99      9.53 o 
  18   9   4        3.65        0.91     18.68 o 
   0  10   4        1.43        2.07      4.52 o 
   1  10   4        0.12        3.61      3.49 o 
   2  10   4        6.30        7.91      3.38 o 
   3  10   4       71.57       73.48      5.29 o 
   4  10   4      389.22      384.18      5.85 o 
   5  10   4       17.86       27.63      3.44 o 
   6  10   4      389.34      407.06      4.93 o 
   7  10   4      418.08      463.03      6.67 o 
   8  10   4        0.59        5.14      4.16 o 
   9  10   4      165.56      125.22      5.38 o 
  10  10   4        3.24        7.19      4.55 o 
  11  10   4       20.73       12.43      4.22 o 
  12  10   4        5.77        8.35      6.44 o 
  13  10   4        2.51        8.59      7.12 o 
  14  10   4        0.00        0.27      7.77 o 
  15  10   4        0.30       11.11      8.29 o 
  16  10   4        7.20        2.60      8.37 o 
  17  10   4       18.89       23.85      9.60 o 
   1  11   4       73.59       49.92      4.06 o 
   2  11   4        7.53        1.58      3.62 o 
   3  11   4      267.00      254.23      6.99 o 
   4  11   4      346.72      340.81      6.15 o 
   5  11   4      452.55      462.78      5.61 o 
   6  11   4       46.45       53.04      4.36 o 
   7  11   4      157.06      130.64      5.03 o 
   8  11   4       66.13       44.74      4.03 o 
   9  11   4      109.05      104.46      5.03 o 
  10  11   4       27.25       35.25      5.11 o 
  11  11   4      145.87      137.29      5.30 o 
  12  11   4      192.69      190.82      8.51 o 
  13  11   4       27.53       35.05      7.59 o 
  14  11   4        1.19        4.84      7.74 o 
  15  11   4        0.56        5.20      8.23 o 
  16  11   4        0.00       -0.51      8.49 o 
  17  11   4       57.50       53.31     13.25 o 
   0  12   4      896.42      899.13     12.14 o 
   1  12   4       54.50       50.71      4.33 o 
   2  12   4       24.34       17.37      3.99 o 
   3  12   4      174.08      194.71      9.42 o 
   4  12   4      173.95      178.90      6.81 o 
   5  12   4       87.34       95.90      5.39 o 
   6  12   4       32.58       33.28      4.93 o 
   7  12   4       32.35       46.78      4.04 o 
   8  12   4      224.28      200.18      5.22 o 
   9  12   4       55.20       58.76      4.82 o 
  10  12   4       27.35       29.22      4.92 o 
  11  12   4        0.43        8.16      4.22 o 
  12  12   4      115.11      106.38      7.70 o 
  13  12   4       19.04       19.57      7.31 o 
  14  12   4       32.54       25.58      7.27 o 
  15  12   4        3.15       10.35      7.89 o 
  16  12   4        5.08        3.16      9.70 o 
  17  12   4        0.53        0.57     17.12 o 
   1  13   4       13.62        8.24      3.91 o 
   2  13   4       31.69       20.78      3.98 o 
   3  13   4      509.66      474.28     11.91 o 
   4  13   4      183.51      164.81      6.40 o 
   5  13   4       41.37       65.36      5.25 o 
   6  13   4       81.93       83.08      5.45 o 
   7  13   4     1368.24     1312.02     13.52 o 
   8  13   4      223.16      191.82      6.07 o 
   9  13   4      102.37       77.76      5.10 o 
  10  13   4       55.86       53.15      5.08 o 
  11  13   4       26.66       20.54      5.26 o 
  12  13   4       13.75       18.06      6.67 o 
  13  13   4        0.44        6.79      7.60 o 
  14  13   4        1.05        4.46      7.78 o 
  15  13   4        0.09        0.59      8.56 o 
  16  13   4        0.86        8.82     12.61 o 
   0  14   4      103.20       85.66      6.71 o 
   1  14   4        5.38        3.62      4.19 o 
   2  14   4       34.93       36.93      4.43 o 
   3  14   4      130.85      127.83      6.83 o 
   4  14   4      163.50      187.28      6.48 o 
   5  14   4       87.49      106.04      6.40 o 
   6  14   4       61.43       75.43      5.40 o 
   7  14   4      176.66      180.62      5.43 o 
   8  14   4        0.19       10.40      3.92 o 
   9  14   4       18.81       27.18      4.84 o 
  10  14   4      217.65      203.31      6.37 o 
  11  14   4       93.53       85.49      5.66 o 
  12  14   4        1.31        1.94      7.20 o 
  13  14   4        1.66        7.27      7.10 o 
  14  14   4        9.76        8.78      7.56 o 
  15  14   4        3.46       10.39      9.50 o 
  16  14   4        1.67       -9.69     18.25 o 
   1  15   4      356.75      377.04      6.88 o 
   2  15   4      131.50      108.56      5.12 o 
   3  15   4       10.10        6.90      4.85 o 
   4  15   4      799.27      647.17      9.62 o 
   5  15   4        5.45        6.60      4.36 o 
   6  15   4      178.86      135.52      5.65 o 
   7  15   4      195.04      215.24      6.57 o 
   8  15   4      381.96      376.05      6.15 o 
   9  15   4        9.58       12.05      4.70 o 
  10  15   4      118.78      119.76      5.24 o 
  11  15   4      200.90      184.51      6.64 o 
  12  15   4       13.06       16.47      6.04 o 
  13  15   4        0.81        8.37      8.79 o 
  14  15   4        0.31        2.63      9.98 o 
  15  15   4       25.78       32.10     10.61 o 
  16  15   4        2.76       -9.16     19.59 o 
   0  16   4       13.68        1.45      6.14 o 
   1  16   4       12.50       14.67      4.19 o 
   2  16   4      128.48      118.21      4.81 o 
   3  16   4        0.29        5.15      3.68 o 
   4  16   4        0.15        0.81      4.29 o 
   5  16   4       31.41       24.88      5.10 o 
   6  16   4      210.97      186.71      6.36 o 
   7  16   4      552.45      544.07      7.39 o 
   8  16   4      108.53      105.65      4.66 o 
   9  16   4       57.39       55.67      5.00 o 
  10  16   4       26.58       29.24      6.00 o 
  11  16   4       40.50       39.94      6.53 o 
  12  16   4       10.46       10.01      7.38 o 
  13  16   4        0.18        4.27      9.58 o 
  14  16   4       19.44       17.85     10.66 o 
  15  16   4        6.03       11.46     19.15 o 
   1  17   4        0.00        4.08      4.55 o 
   2  17   4      396.04      358.27      6.40 o 
   3  17   4       24.59       20.77      4.04 o 
   4  17   4       49.14       43.15      5.13 o 
   5  17   4       52.73       50.16      5.29 o 
   6  17   4       51.89       36.34      5.22 o 
   7  17   4       19.87       24.48      5.27 o 
   8  17   4        6.41        8.06      4.51 o 
   9  17   4        0.02        2.16      5.27 o 
  10  17   4        8.75       11.16      6.01 o 
  11  17   4       78.20       71.08      6.85 o 
  12  17   4        0.00        2.88      7.77 o 
  13  17   4        0.07       -0.61      8.69 o 
  14  17   4        0.45       -0.27     10.46 o 
  15  17   4       20.43       38.66     18.25 o 
   0  18   4       13.19       13.08      6.51 o 
   1  18   4       38.98       41.27      4.73 o 
   2  18   4        2.44        3.40      4.49 o 
   3  18   4       47.86       44.36      4.87 o 
   4  18   4       52.37       48.50      5.09 o 
   5  18   4       14.33       11.28      4.85 o 
   6  18   4       38.39       31.85      5.35 o 
   7  18   4       43.01       50.21      5.45 o 
   8  18   4        6.82        7.51      4.82 o 
   9  18   4        6.47        5.58      5.48 o 
  10  18   4        0.56        5.62      6.24 o 
  11  18   4       17.60       22.46      6.76 o 
  12  18   4       13.56        5.36      7.91 o 
  13  18   4        0.29        1.88      8.57 o 
  14  18   4        4.08       -1.52     17.64 o 
   1  19   4       16.41       10.95      4.40 o 
   2  19   4        0.36        2.11      5.66 o 
   3  19   4       40.16       34.46      6.16 o 
   4  19   4       77.18       77.13      7.08 o 
   5  19   4       24.02       23.13      6.55 o 
   6  19   4        1.38        3.44      6.04 o 
   7  19   4        0.41        7.48      7.44 o 
   8  19   4       21.12       21.07      8.69 o 
   9  19   4       35.70       49.15      6.57 o 
  10  19   4        6.02        2.58      7.57 o 
  11  19   4        3.15        0.55      7.43 o 
  12  19   4       27.94       22.01      9.91 o 
  13  19   4       14.79       12.43     12.56 o 
   0  20   4       22.29       23.43      6.39 o 
   1  20   4       35.25       35.01      5.07 o 
   2  20   4       58.35       55.69      5.45 o 
   3  20   4       55.90       49.14      6.29 o 
   4  20   4       13.31        8.78      6.02 o 
   5  20   4        5.59        2.77      6.55 o 
   6  20   4        8.93       10.01      7.74 o 
   7  20   4        3.35       12.34     17.41 o 
   8  20   4        5.68       -5.68      8.21 o 
   9  20   4       22.40       19.37      7.68 o 
  10  20   4        3.23       -0.14      7.97 o 
  11  20   4        1.73        5.45      8.09 o 
  12  20   4        4.46       12.70     10.45 o 
  13  20   4        0.00      -11.62     17.78 o 
   1  21   4        2.79        8.32      5.15 o 
   2  21   4       60.92       53.24      5.77 o 
   3  21   4       34.07       34.72      5.54 o 
   4  21   4        9.63       11.49      5.37 o 
   5  21   4       22.42       23.26      6.60 o 
   6  21   4        0.59        7.81      7.05 o 
   7  21   4       15.82        6.37      7.18 o 
   8  21   4       39.94       40.02      9.81 o 
   9  21   4       15.80        7.98      8.52 o 
  10  21   4        4.30        9.33      8.41 o 
  11  21   4       10.65       12.35      8.04 o 
  12  21   4        1.49        9.35     17.45 o 
   0  22   4       63.84       84.71     10.37 o 
   1  22   4        0.37        1.61      5.32 o 
   2  22   4        0.47        2.67      5.57 o 
   3  22   4       38.98       38.39      5.80 o 
   4  22   4        7.27       15.75      6.82 o 
   5  22   4       44.42       55.42      7.46 o 
   6  22   4       23.58        5.34      7.58 o 
   7  22   4       19.97       19.58      7.22 o 
   8  22   4       34.08       34.58      8.61 o 
   9  22   4       20.11       25.48      8.60 o 
  10  22   4       53.56       67.55      8.84 o 
  11  22   4       11.82       18.73     10.23 o 
   1  23   4       30.83       33.37      6.62 o 
   2  23   4        1.00        4.85      5.82 o 
   3  23   4        5.73        6.58      5.62 o 
   4  23   4       25.90       30.97      7.34 o 
   5  23   4        9.95       14.51      7.51 o 
   6  23   4       25.78       25.25      7.93 o 
   7  23   4        0.35       10.94      9.90 o 
   8  23   4        5.95       11.12      8.35 o 
   9  23   4        2.70        9.42      8.35 o 
  10  23   4        6.25       12.68     12.46 o 
   0  24   4       78.82       65.89     10.89 o 
   1  24   4       26.23       37.87      7.07 o 
   2  24   4        1.58        4.31      7.01 o 
   3  24   4        0.81        8.78      6.98 o 
   4  24   4       27.57       26.47      7.98 o 
   5  24   4       13.48       16.49      7.64 o 
   6  24   4        7.14       24.26      7.89 o 
   7  24   4      126.59      147.27      9.92 o 
   8  24   4        8.96       27.58      9.41 o 
   9  24   4        6.23       12.36      9.03 o 
  10  24   4        7.55       16.88     16.98 o 
   1  25   4        9.34       28.34      7.78 o 
   2  25   4       19.58       25.84      9.04 o 
   3  25   4       42.02       64.57      9.82 o 
   4  25   4       11.40       24.98      8.16 o 
   5  25   4       13.51       25.66      7.70 o 
   6  25   4       13.84       23.69      8.41 o 
   7  25   4       16.44       27.19      9.06 o 
   8  25   4        1.20        5.68     10.32 o 
   9  25   4        8.16        8.90     12.55 o 
   0  26   4        0.77        8.20     12.88 o 
   1  26   4       11.54       21.06     10.06 o 
   2  26   4       18.76       42.01     10.08 o 
   3  26   4       27.64       49.95      9.70 o 
   4  26   4       17.01       33.67      9.78 o 
   5  26   4        1.44        6.57      9.89 o 
   6  26   4        1.66       14.87      8.54 o 
   7  26   4        6.76       12.80     10.24 o 
   8  26   4        1.57       12.02     16.63 o 
   1  27   4      155.18      169.28     14.40 o 
   2  27   4        4.77       32.57     10.28 o 
   3  27   4      174.12      205.26     12.17 o 
   4  27   4       66.42       75.92     13.62 o 
   5  27   4       30.17       47.57     13.15 o 
   2  28   4        7.37       28.95     20.63 o 
   3  28   4        5.35       14.31     12.64 o 
   4  28   4       42.91       74.70     28.77 o 
   5  28   4        0.82       13.02     18.93 o 
   1   0   5       72.94       82.92      5.55 o 
   2   0   5     1183.61     1330.39     15.93 o 
   3   0   5      288.73      403.22      9.38 o 
   4   0   5      189.70      325.59      8.28 o 
   5   0   5      241.46      243.05     10.15 o 
   6   0   5       38.79       41.09      5.22 o 
   7   0   5      763.44      755.16     10.23 o 
   8   0   5      222.52      213.65      7.10 o 
   9   0   5      192.60      190.63      5.90 o 
  10   0   5       11.01       15.34      4.62 o 
  11   0   5      521.68      501.81      8.12 o 
  12   0   5      197.17      195.40      7.64 o 
  13   0   5       11.83        6.39      6.95 o 
  14   0   5      132.46      120.38      9.25 o 
  15   0   5      122.82       94.89     13.62 o 
  16   0   5        0.18       -1.52     11.88 o 
  17   0   5       25.66       34.71     13.55 o 
  18   0   5       38.48       35.54     18.44 o 
   0   1   5      140.46      123.76      7.08 o 
   1   1   5      105.69      123.56      4.61 o 
   2   1   5      675.80      659.72      9.70 o 
   3   1   5      442.90      459.14      6.89 o 
   4   1   5      435.37      479.97      6.26 o 
   5   1   5       10.43        9.25      3.19 o 
   6   1   5      388.16      385.23      5.47 o 
   7   1   5      196.27      203.34      4.60 o 
   8   1   5      632.75      602.88      6.81 o 
   9   1   5       22.38       27.76      3.20 o 
  10   1   5       60.30       40.41      3.40 o 
  11   1   5       27.16       28.05      3.22 o 
  12   1   5       46.76       52.98      4.79 o 
  13   1   5        2.93        5.90      5.11 o 
  14   1   5       40.88       54.54      6.64 o 
  15   1   5        1.50        3.82      6.98 o 
  16   1   5        0.67        8.95      9.82 o 
  17   1   5        0.00       -2.64      8.78 o 
  18   1   5        6.92        3.54     11.90 o 
   1   2   5       16.91        5.55      3.46 o 
   2   2   5       35.93       46.06      3.98 o 
   3   2   5      489.54      466.09      6.05 o 
   4   2   5      105.97       94.22      4.08 o 
   5   2   5       58.11       51.64      4.20 o 
   6   2   5        2.02        1.29      3.89 o 
   7   2   5      246.06      208.08      6.34 o 
   8   2   5        5.39       12.01      3.87 o 
   9   2   5       43.68       52.47      3.57 o 
  10   2   5      192.44      165.07      5.47 o 
  11   2   5      158.14      153.40      4.88 o 
  12   2   5       85.23       73.68      4.87 o 
  13   2   5        3.75        7.40      4.50 o 
  14   2   5       86.43       72.46      6.85 o 
  15   2   5       10.79        8.97      6.92 o 
  16   2   5        8.66        9.60      8.19 o 
  17   2   5        2.35        9.94     10.09 o 
  18   2   5        1.69       -7.20     17.49 o 
   0   3   5     3079.93     3001.53     21.54 o 
   1   3   5      281.36      228.07      5.29 o 
   2   3   5        0.02        3.15      3.31 o 
   3   3   5      960.15     1051.87      9.59 o 
   4   3   5       11.69       17.29      3.97 o 
   5   3   5      890.50      964.28      9.60 o 
   6   3   5        0.70        7.53      4.10 o 
   7   3   5      871.91      940.79      9.82 o 
   8   3   5        1.05        4.55      3.90 o 
   9   3   5       25.34       23.27      3.38 o 
  10   3   5      389.56      426.36      5.69 o 
  11   3   5      188.00      188.23      5.26 o 
  12   3   5        4.95        7.32      4.30 o 
  13   3   5       46.76       57.50      5.34 o 
  14   3   5       18.67        8.00      6.58 o 
  15   3   5       10.62       12.99      6.65 o 
  16   3   5        5.14        6.60      7.23 o 
  17   3   5        0.74        6.05      8.46 o 
  18   3   5        4.50       -2.75     18.80 o 
   1   4   5      651.16      610.72      7.60 o 
   2   4   5     1032.48      995.24     12.99 o 
   3   4   5      678.43      606.72      7.69 o 
   4   4   5      126.93      127.82      5.29 o 
   5   4   5        2.28        8.20      3.99 o 
   6   4   5      223.88      173.69      5.53 o 
   7   4   5      325.54      358.77      7.04 o 
   8   4   5     1109.31     1194.88     10.69 o 
   9   4   5       10.34       15.14      3.42 o 
  10   4   5       57.77       56.57      3.78 o 
  11   4   5       94.86      104.72      4.79 o 
  12   4   5       31.95       35.08      5.09 o 
  13   4   5        2.90        2.18      5.59 o 
  14   4   5        9.04       16.58      6.44 o 
  15   4   5        2.21        5.11      7.77 o 
  16   4   5       14.12       15.23      7.16 o 
  17   4   5        0.60        7.83     13.12 o 
   0   5   5     2924.80     2910.28     30.26 o 
   1   5   5        2.72        5.14      3.82 o 
   2   5   5       74.99       56.55      4.13 o 
   3   5   5      597.15      595.01      7.87 o 
   4   5   5      387.37      380.21      6.81 o 
   5   5   5      262.98      302.06      6.21 o 
   6   5   5     1192.52     1270.15     20.29 o 
   7   5   5      234.82      203.39      6.24 o 
   8   5   5       47.60       37.87      4.11 o 
   9   5   5       29.78       20.51      3.41 o 
  10   5   5        5.66        3.13      4.33 o 
  11   5   5       19.91       25.95      4.30 o 
  12   5   5        0.24        3.72      5.28 o 
  13   5   5       17.27       17.79      5.47 o 
  14   5   5        8.80        7.68      6.90 o 
  15   5   5        6.41        7.86      7.28 o 
  16   5   5       11.72       20.40      8.03 o 
  17   5   5        9.98       18.21     12.54 o 
   1   6   5      241.13      207.07      6.10 o 
   2   6   5        2.10        5.87      3.54 o 
   3   6   5      472.59      461.16      9.86 o 
   4   6   5      358.12      391.46      6.99 o 
   5   6   5      167.36      134.98      5.31 o 
   6   6   5      432.78      375.29      7.08 o 
   7   6   5       14.03       14.08      4.37 o 
   8   6   5       84.02       70.69      4.35 o 
   9   6   5       35.17       34.44      3.49 o 
  10   6   5       10.06       10.86      4.27 o 
  11   6   5       10.41        9.83      5.43 o 
  12   6   5        0.02       -2.20      5.55 o 
  13   6   5        0.67        6.13      6.28 o 
  14   6   5        0.73        2.98      7.51 o 
  15   6   5        9.07        6.47      8.00 o 
  16   6   5       17.48       19.31      9.05 o 
  17   6   5        1.09        8.60     10.25 o 
   0   7   5      304.10      315.29      8.56 o 
   1   7   5       17.38       25.95      4.58 o 
   2   7   5       64.29       43.16      4.07 o 
   3   7   5       28.13       28.43      4.21 o 
   4   7   5       10.44       15.86      4.45 o 
   5   7   5      298.94      313.21      6.77 o 
   6   7   5       12.79       10.93      4.50 o 
   7   7   5        8.92       10.91      4.63 o 
   8   7   5       39.91       36.97      4.45 o 
   9   7   5        6.30        4.38      3.30 o 
  10   7   5        2.98        0.10      5.61 o 
  11   7   5        2.05        2.21      5.14 o 
  12   7   5        0.00       -3.65      5.47 o 
  13   7   5        6.74        4.62      7.56 o 
  14   7   5        2.37       -0.60      7.19 o 
  15   7   5       16.30       14.82      8.11 o 
  16   7   5        8.74       13.71      8.67 o 
  17   7   5        0.40        9.65     11.86 o 
   1   8   5       12.50        9.76      4.29 o 
   2   8   5      700.85      700.25     10.51 o 
   3   8   5       44.54       25.73      4.38 o 
   4   8   5      497.68      526.21      9.05 o 
   5   8   5      168.59      162.86      5.59 o 
   6   8   5       42.47       32.88      5.23 o 
   7   8   5      234.58      270.89     13.34 o 
   8   8   5       46.27       45.50      4.34 o 
   9   8   5       15.52        3.35      4.25 o 
  10   8   5       25.75       22.75      5.58 o 
  11   8   5       10.99       13.47      5.36 o 
  12   8   5        0.06       -3.14      5.76 o 
  13   8   5        0.64        5.68      7.12 o 
  14   8   5       33.23       34.30      7.69 o 
  15   8   5       15.86       17.41      8.21 o 
  16   8   5       18.41       24.00      9.01 o 
  17   8   5        7.02        7.63     11.66 o 
   0   9   5      344.17      353.86      7.70 o 
   1   9   5      206.77      193.95      6.62 o 
   2   9   5       31.55       24.24      4.15 o 
   3   9   5      397.54      420.94      8.69 o 
   4   9   5      176.07      153.67      6.72 o 
   5   9   5      111.58       79.52      5.93 o 
   6   9   5       67.47       63.69      5.41 o 
   7   9   5       34.90       21.69      6.15 o 
   8   9   5       32.18       30.93      6.94 o 
   9   9   5       15.05       19.29      6.76 o 
  10   9   5       59.98       50.92      6.01 o 
  11   9   5        6.42       10.99      5.34 o 
  12   9   5        0.83        0.94      5.54 o 
  13   9   5       30.76       38.73      7.58 o 
  14   9   5       16.04       25.33      7.54 o 
  15   9   5        0.13        7.78      9.50 o 
  16   9   5        0.36        6.39      9.29 o 
  17   9   5        0.43        0.28     12.91 o 
   1  10   5      203.49      219.92      5.33 o 
   2  10   5      417.79      419.68      8.74 o 
   3  10   5     1226.56     1159.72     15.66 o 
   4  10   5       53.23       46.84      5.11 o 
   5  10   5       55.03       48.50      5.87 o 
   6  10   5       91.10       60.37      7.97 o 
   7  10   5        1.06       -0.15      6.08 o 
   8  10   5      294.85      326.17      9.61 o 
   9  10   5      193.66      207.94      7.53 o 
  10  10   5      147.81      115.76      6.72 o 
  11  10   5      142.66      117.26      6.26 o 
  12  10   5       12.20       16.95      6.78 o 
  13  10   5        8.43       12.36      7.80 o 
  14  10   5       15.46       12.74      7.81 o 
  15  10   5       22.42       17.74      8.16 o 
  16  10   5        2.43        9.29      9.24 o 
  17  10   5        2.97        1.96     18.03 o 
   0  11   5     8795.70     8743.07     88.94 o 
   1  11   5        3.83       56.60     10.25 o 
   2  11   5        2.65       18.07      6.22 o 
   3  11   5        7.44       20.78      5.77 o 
   4  11   5      869.52      887.28     11.64 o 
   5  11   5      265.23      262.89      6.69 o 
   6  11   5       41.93       40.84      6.63 o 
   7  11   5        1.62        2.51      5.76 o 
   8  11   5       10.61       15.28      6.41 o 
   9  11   5       56.69       45.62      6.49 o 
  10  11   5        0.79       -0.43      5.32 o 
  11  11   5       15.66       24.29      5.60 o 
  12  11   5       92.07       98.63      8.17 o 
  13  11   5       12.97       21.29      7.53 o 
  14  11   5       81.35       88.16      8.76 o 
  15  11   5        6.66       10.68      8.63 o 
  16  11   5        4.38        1.41     10.43 o 
   1  12   5     1132.12     1074.80     10.12 o 
   2  12   5       13.23       24.39      6.22 o 
   3  12   5      104.25      107.43      6.90 o 
   4  12   5     1156.71     1131.89     13.08 o 
   5  12   5      203.98      209.98      6.88 o 
   6  12   5      138.71      144.34      5.89 o 
   7  12   5        0.09        2.76      5.99 o 
   8  12   5       44.29       45.67      5.31 o 
   9  12   5        1.07        2.79      6.15 o 
  10  12   5       70.88       65.13      6.00 o 
  11  12   5        5.60        3.32      5.60 o 
  12  12   5        7.28       26.86      7.35 o 
  13  12   5        2.05        1.47      8.98 o 
  14  12   5       12.77       14.04      7.94 o 
  15  12   5       45.25       57.00      9.53 o 
  16  12   5        3.52        3.34     12.10 o 
   0  13   5      206.21      196.31      8.46 o 
   1  13   5      249.32      244.68      6.93 o 
   2  13   5        1.40       22.18      6.06 o 
   3  13   5      649.97      642.93     10.85 o 
   4  13   5     1073.88      993.65     12.83 o 
   5  13   5       39.36       37.61      6.86 o 
   6  13   5       55.53       61.06      5.36 o 
   7  13   5       51.81       39.45      5.08 o 
   8  13   5      433.01      404.51      8.35 o 
   9  13   5       11.20        8.60      6.06 o 
  10  13   5      105.16      103.97      6.44 o 
  11  13   5        1.66        5.20      5.57 o 
  12  13   5        5.92       12.07      7.40 o 
  13  13   5        2.70        8.07      7.75 o 
  14  13   5        2.72        2.91      7.84 o 
  15  13   5        5.81        4.53      8.24 o 
   1  14   5       17.17       28.53      4.65 o 
   2  14   5        2.36        8.78      6.15 o 
   3  14   5       26.74       25.14      8.34 o 
   4  14   5       43.85       61.09      7.15 o 
   5  14   5       21.65       39.87      6.25 o 
   6  14   5      124.36      116.27      6.02 o 
   7  14   5       95.75       85.77      5.44 o 
   8  14   5      194.16      191.52      5.93 o 
   9  14   5       46.11       44.67      5.45 o 
  10  14   5      170.53      145.40      6.86 o 
  11  14   5        0.07        5.05      7.25 o 
  12  14   5        0.01       -3.12      7.34 o 
  13  14   5       31.59       42.59      8.23 o 
  14  14   5        6.39        5.92     10.20 o 
  15  14   5       12.41       15.69     13.06 o 
   0  15   5      209.54      183.85      8.91 o 
   1  15   5        6.00        9.12      4.78 o 
   2  15   5      434.02      452.26      7.88 o 
   3  15   5        0.30        9.74      5.86 o 
   4  15   5      688.14      650.46     15.76 o 
   5  15   5       56.28       64.95      6.38 o 
   6  15   5       31.00       27.60      5.91 o 
   7  15   5      110.68       88.82      5.27 o 
   8  15   5       69.73       52.16      6.09 o 
   9  15   5       20.31       14.84      5.21 o 
  10  15   5       12.38       16.90      5.36 o 
  11  15   5        2.55        5.54      7.11 o 
  12  15   5        4.47        9.65     10.09 o 
  13  15   5        0.74       11.35     11.62 o 
  14  15   5        1.65        0.67     10.40 o 
  15  15   5       20.68       38.35     19.85 o 
   1  16   5       95.45       80.05      5.66 o 
   2  16   5       42.67       39.08      5.14 o 
   3  16   5       93.76       92.18      7.25 o 
   4  16   5      422.41      376.00      8.76 o 
   5  16   5        7.95       13.01      6.14 o 
   6  16   5        5.08        7.22      5.39 o 
   7  16   5       17.79       25.44      4.88 o 
   8  16   5       24.59       24.69      5.58 o 
   9  16   5       15.74       25.48      5.28 o 
  10  16   5       63.46       62.79      8.23 o 
  11  16   5        1.41       10.52      9.35 o 
  12  16   5       21.15       25.08      9.68 o 
  13  16   5        3.17       -0.38      9.49 o 
  14  16   5       62.48       64.15     19.28 o 
  15  16   5       17.61       29.89     20.06 o 
   0  17   5      138.00      112.73      8.70 o 
   1  17   5       23.39       30.69      5.25 o 
   2  17   5       50.61       55.95      5.61 o 
   3  17   5       30.09       35.64      5.94 o 
   4  17   5       22.13       26.23      6.26 o 
   5  17   5       37.18       39.91      5.62 o 
   6  17   5       14.73       18.15      5.32 o 
   7  17   5        1.96        5.60      4.96 o 
   8  17   5       56.66       54.40      6.11 o 
   9  17   5        2.38        6.75      5.92 o 
  10  17   5        8.67        8.84      7.84 o 
  11  17   5       27.94       43.92      9.00 o 
  12  17   5        0.06        5.36      9.11 o 
  13  17   5       35.06       58.90     11.50 o 
  14  17   5       39.43       40.87     17.97 o 
   1  18   5      209.97      185.19      6.71 o 
   2  18   5      143.67      143.90      7.55 o 
   3  18   5        5.83       10.81      5.77 o 
   4  18   5        2.34        2.68      6.29 o 
   5  18   5       33.77       24.16      5.39 o 
   6  18   5       20.13       25.21      5.56 o 
   7  18   5        0.73        2.03      5.00 o 
   8  18   5        9.78       14.63      5.77 o 
   9  18   5        0.00        0.90      6.16 o 
  10  18   5        3.33        7.43      8.03 o 
  11  18   5       12.81       17.20      8.80 o 
  12  18   5        1.54        4.69      9.35 o 
  13  18   5       47.33       65.50     18.44 o 
   0  19   5      629.05      637.15     18.59 o 
   1  19   5       10.48       18.34      5.03 o 
   2  19   5        0.52        1.89      6.01 o 
   3  19   5        1.26        5.36      5.84 o 
   4  19   5        2.94        8.88      6.18 o 
   5  19   5       10.42       16.55      6.24 o 
   6  19   5       17.21       11.07      6.65 o 
   7  19   5        7.69       17.91      7.12 o 
   8  19   5        3.05        5.91      6.83 o 
   9  19   5       10.76        5.03      9.29 o 
  10  19   5       10.21        8.79      7.65 o 
  11  19   5        5.32       17.50     10.35 o 
  12  19   5        1.95       -1.82     17.16 o 
   1  20   5        0.20        3.22      6.15 o 
   2  20   5       29.53       16.16      6.57 o 
   3  20   5        0.00        5.02      6.28 o 
   4  20   5       17.22       16.42      6.91 o 
   5  20   5       14.45       18.85      7.37 o 
   6  20   5       35.03       34.15      7.27 o 
   7  20   5        2.58       -0.17      8.74 o 
   8  20   5       33.82       33.97      7.44 o 
   9  20   5       18.94       16.67     10.38 o 
  10  20   5       25.76       29.50      8.83 o 
  11  20   5       11.77       15.35     11.21 o 
  12  20   5        6.45       21.97     20.47 o 
   0  21   5       80.93       86.14     10.92 o 
   1  21   5        0.43       -1.43      5.57 o 
   2  21   5        1.26        0.76      6.38 o 
   3  21   5       43.73       51.73      6.97 o 
   4  21   5       79.61       71.84      7.16 o 
   5  21   5        4.01        6.13      7.03 o 
   6  21   5        0.00        1.83      7.61 o 
   7  21   5       14.22       18.73      9.79 o 
   8  21   5       41.73       44.28      7.81 o 
   9  21   5       24.53       26.82      9.38 o 
  10  21   5       27.95       34.20      9.29 o 
  11  21   5        7.35       27.06     19.38 o 
   1  22   5        2.77        3.93      7.08 o 
   2  22   5        0.47        5.53      5.78 o 
   3  22   5        1.77        7.31      6.54 o 
   4  22   5        3.72       10.40      7.21 o 
   5  22   5        0.36        2.47      8.47 o 
   6  22   5        3.23        5.22      7.36 o 
   7  22   5       10.62       13.11      9.68 o 
   8  22   5       24.63       33.00      9.95 o 
   9  22   5        7.53        8.68      9.04 o 
  10  22   5        0.34       -4.15     11.94 o 
   0  23   5      107.80      138.08     11.48 o 
   1  23   5       17.25       17.04      7.82 o 
   2  23   5        0.33       -1.22      7.02 o 
   3  23   5       22.39       27.30      6.43 o 
   4  23   5       22.40       19.48      7.81 o 
   5  23   5        4.80        7.66      7.95 o 
   6  23   5        1.36        4.75      7.98 o 
   7  23   5       35.75       42.62     10.44 o 
   8  23   5        6.15       23.09     11.09 o 
   9  23   5       17.74       13.68     13.45 o 
  10  23   5        0.01       16.69     17.72 o 
   1  24   5        1.81        3.82      7.58 o 
   2  24   5        3.90        7.19      8.63 o 
   3  24   5        0.92        0.75      9.13 o 
   4  24   5       26.91       29.43      8.34 o 
   5  24   5        0.40        0.13      8.45 o 
   6  24   5       18.57       20.02     10.61 o 
   7  24   5        2.02       18.85     10.21 o 
   8  24   5       29.30       33.92     17.63 o 
   9  24   5        2.36       -0.24     17.67 o 
   0  25   5       33.21       45.65     11.22 o 
   1  25   5       37.63       30.77      8.29 o 
   2  25   5        1.01        2.29      9.50 o 
   3  25   5       30.83       25.84      9.79 o 
   4  25   5       31.19       39.78     11.16 o 
   5  25   5        6.48       22.95     10.92 o 
   6  25   5        8.23       18.75     12.04 o 
   7  25   5      112.81      145.24     19.65 o 
   8  25   5        0.17       12.21     19.63 o 
   1  26   5       18.33        8.74     10.51 o 
   2  26   5        4.06       12.70      9.85 o 
   3  26   5        4.15       19.68     12.13 o 
   4  26   5       53.54       61.96     14.01 o 
   5  26   5        6.98       -2.68     12.71 o 
   1  27   5        9.02        5.86     12.98 o 
   2  27   5       33.43       49.84     12.86 o 
   3  27   5       26.84       35.44     13.65 o 
   4  27   5       40.22       43.16     14.03 o 
   0   0   6      771.37      659.70     17.03 o 
   1   0   6      504.29      574.43     13.24 o 
   2   0   6      562.58      598.11     26.37 o 
   3   0   6      215.34      213.84      8.87 o 
   4   0   6      374.80      345.91     10.10 o 
   5   0   6      234.84      214.99      8.59 o 
   6   0   6       36.72       31.62      6.22 o 
   7   0   6       24.18       19.95      5.41 o 
   8   0   6       47.85       43.53      6.40 o 
   9   0   6        9.02       15.40      5.85 o 
  10   0   6        1.58       -1.26      5.00 o 
  11   0   6       48.06       38.45      7.31 o 
  12   0   6        0.71        0.00      6.31 o 
  13   0   6        0.06       -0.13      6.79 o 
  14   0   6       12.54       11.91     10.42 o 
  15   0   6       33.52       38.91     12.77 o 
  16   0   6        0.46       -4.00     12.80 o 
  17   0   6        0.04       -3.60     17.57 o 
   1   1   6      121.93      148.55      5.35 o 
   2   1   6        6.93       13.88      4.49 o 
   3   1   6      676.65      645.38     10.20 o 
   4   1   6      725.90      672.37      8.98 o 
   5   1   6      313.20      246.76      8.05 o 
   6   1   6      108.30       89.81      4.72 o 
   7   1   6        3.02        5.10      4.01 o 
   8   1   6      438.92      416.94      6.60 o 
   9   1   6        0.36        3.21      4.00 o 
  10   1   6       33.54       30.30      3.76 o 
  11   1   6        1.58        3.07      4.40 o 
  12   1   6        4.83        5.23      4.40 o 
  13   1   6       18.36       17.98      4.99 o 
  14   1   6       14.20       22.66      6.60 o 
  15   1   6        4.03       10.79      8.87 o 
  16   1   6        0.28        2.42      8.78 o 
  17   1   6        1.67       -2.00     12.44 o 
   0   2   6      243.67      222.35      8.84 o 
   1   2   6      666.65      690.84      8.91 o 
   2   2   6        7.92        8.73      4.26 o 
   3   2   6       23.79       20.72      4.19 o 
   4   2   6       44.56       28.52      4.38 o 
   5   2   6       13.16       11.89      3.92 o 
   6   2   6      172.81      159.74      5.34 o 
   7   2   6       57.13       54.76      4.73 o 
   8   2   6      138.25      118.42      5.27 o 
   9   2   6       73.70       71.44      4.55 o 
  10   2   6       23.57       19.65      3.68 o 
  11   2   6       19.55       17.28      4.25 o 
  12   2   6        4.54        4.60      4.49 o 
  13   2   6        0.11        4.98      6.06 o 
  14   2   6        6.54        7.69      5.68 o 
  15   2   6        2.42        6.25      8.42 o 
  16   2   6        0.33       -0.81      9.08 o 
  17   2   6        1.36        1.90     11.89 o 
   1   3   6        7.64        6.81      4.48 o 
   2   3   6      228.17      240.49      6.37 o 
   3   3   6       72.68       66.97      4.73 o 
   4   3   6        1.77       -1.89      4.86 o 
   5   3   6       16.47       17.39      4.52 o 
   6   3   6        9.62       14.07      4.49 o 
   7   3   6       70.50       71.18      5.00 o 
   8   3   6      198.87      224.70      7.93 o 
   9   3   6       97.91       70.69      5.39 o 
  10   3   6      179.95      170.71      5.59 o 
  11   3   6       66.82       60.24      4.81 o 
  12   3   6        0.71        4.27      5.20 o 
  13   3   6       11.03        8.31      5.82 o 
  14   3   6       15.56       12.89      5.72 o 
  15   3   6        0.00       -0.20      7.25 o 
  16   3   6        1.88        9.34     10.29 o 
  17   3   6        2.45        4.04     19.17 o 
   0   4   6      329.24      298.82      9.06 o 
   1   4   6       38.51       28.44      4.67 o 
   2   4   6      922.88      931.73     10.27 o 
   3   4   6       25.26       12.72      4.08 o 
   4   4   6      994.80      978.74     10.58 o 
   5   4   6      147.60      139.54      6.36 o 
   6   4   6       36.06       49.70      5.76 o 
   7   4   6      990.18      980.60     13.41 o 
   8   4   6        0.58        9.05      6.11 o 
   9   4   6        0.44        0.65      4.65 o 
  10   4   6        2.90       12.84      4.78 o 
  11   4   6      420.77      436.80      8.95 o 
  12   4   6        9.85       21.80      6.01 o 
  13   4   6        7.00        5.10      6.07 o 
  14   4   6       11.45       10.04      8.10 o 
  15   4   6       24.76       36.88      8.74 o 
  16   4   6        9.86       22.13     11.08 o 
   1   5   6      432.59      407.80      7.69 o 
   2   5   6      181.59      137.67      5.86 o 
   3   5   6       18.62       30.75      6.11 o 
   4   5   6      838.54      887.08     10.67 o 
   5   5   6      436.26      421.87      9.03 o 
   6   5   6      586.51      618.62      9.16 o 
   7   5   6        0.01       11.73      5.15 o 
   8   5   6        3.01       10.09      5.11 o 
   9   5   6      101.10       95.74      5.28 o 
  10   5   6        4.77       13.53      5.02 o 
  11   5   6        0.42        8.46      6.64 o 
  12   5   6        0.49        3.33      5.89 o 
  13   5   6        2.78        1.66      6.08 o 
  14   5   6        2.79       15.06      8.54 o 
  15   5   6       15.02       13.69      8.25 o 
  16   5   6       18.66       20.75      8.28 o 
   0   6   6     1208.23     1329.74     17.14 o 
   1   6   6      124.44      161.66      7.95 o 
   2   6   6        9.53       22.48      4.95 o 
   3   6   6     2216.14     2317.83     21.42 o 
   4   6   6      678.08      669.82     13.23 o 
   5   6   6       33.72       39.36      5.47 o 
   6   6   6       11.63        5.73      6.70 o 
   7   6   6     1076.84     1117.60     15.30 o 
   8   6   6       21.77       37.07      5.59 o 
   9   6   6       74.58       69.68      5.56 o 
  10   6   6       30.15       29.91      7.13 o 
  11   6   6       52.07       47.40      7.85 o 
  12   6   6       35.82       50.34      6.56 o 
  13   6   6       16.55       20.80      6.57 o 
  14   6   6       32.59       30.81      8.33 o 
  15   6   6        5.56        9.73      8.78 o 
  16   6   6        2.81       10.30      9.63 o 
   1   7   6      154.73      156.48      7.23 o 
   2   7   6      433.60      455.97      8.20 o 
   3   7   6     1341.76     1382.16     12.75 o 
   4   7   6       14.69       26.12      5.36 o 
   5   7   6       88.89       78.57      5.83 o 
   6   7   6      469.90      403.49     11.08 o 
   7   7   6      165.42      190.37      7.85 o 
   8   7   6      445.45      459.26     10.28 o 
   9   7   6        0.25        3.15      6.56 o 
  10   7   6      138.35      149.77      8.55 o 
  11   7   6       98.17       93.71      7.34 o 
  12   7   6        0.99        3.76      6.03 o 
  13   7   6        3.37        6.55      6.24 o 
  14   7   6        0.25        8.16      8.30 o 
  15   7   6       23.47       35.16      8.88 o 
  16   7   6        6.93        1.09      9.56 o 
   0   8   6     1060.98     1130.86     23.85 o 
   1   8   6      190.79      208.51      8.25 o 
   2   8   6      370.57      393.52      8.18 o 
   3   8   6     1003.42     1015.81     11.54 o 
   4   8   6      355.98      344.48      7.89 o 
   5   8   6        8.47       15.71      5.35 o 
   6   8   6       80.97       84.84      6.48 o 
   7   8   6      711.39      715.06     15.96 o 
   8   8   6       11.23       17.58      5.77 o 
   9   8   6        5.41        5.96      6.52 o 
  10   8   6        0.02        4.15      7.52 o 
  11   8   6      164.53      157.01      8.22 o 
  12   8   6        1.93        7.02      6.35 o 
  13   8   6       14.94       16.42      8.06 o 
  14   8   6        7.63        9.39      8.08 o 
  15   8   6        1.51        4.02      8.79 o 
  16   8   6        1.86        6.76     12.21 o 
   1   9   6      873.65      837.43     12.08 o 
   2   9   6       30.81       44.41      5.28 o 
   3   9   6      130.42      149.76      6.45 o 
   4   9   6      800.44      757.46     10.16 o 
   5   9   6       58.37       51.90      5.42 o 
   6   9   6       36.61       31.84      5.84 o 
   7   9   6        4.49        8.22      5.65 o 
   8   9   6        3.96        2.87      4.99 o 
   9   9   6        0.01        2.10      6.35 o 
  10   9   6       20.96       16.83      7.82 o 
  11   9   6       32.55       32.83      6.84 o 
  12   9   6        0.58        1.90      6.23 o 
  13   9   6       10.46       23.68      8.40 o 
  14   9   6        8.69       27.64      8.64 o 
  15   9   6       20.53        5.90      8.88 o 
  16   9   6        1.74        0.29     12.08 o 
   0  10   6     2417.48     2335.68     33.00 o 
   1  10   6     1190.54     1193.26     14.90 o 
   2  10   6        0.87       17.71      6.31 o 
   3  10   6      682.53      681.46      9.95 o 
   4  10   6       78.04       68.48      6.39 o 
   5  10   6      196.43      189.13      7.78 o 
   6  10   6       38.05       34.38      5.74 o 
   7  10   6       28.74       23.96      8.52 o 
   8  10   6       78.38       70.84      8.09 o 
   9  10   6      179.24      158.58      8.23 o 
  10  10   6       14.90       11.37      6.87 o 
  11  10   6        5.64        5.79      6.66 o 
  12  10   6        4.06        4.15      6.36 o 
  13  10   6       24.79       24.44      8.19 o 
  14  10   6       18.25       19.02      8.69 o 
  15  10   6        0.49        6.16      9.06 o 
  16  10   6        0.60      -10.06     16.59 o 
   1  11   6       10.75       14.52      7.09 o 
   2  11   6       36.04       43.30     11.91 o 
   3  11   6      293.52      283.97     11.13 o 
   4  11   6        0.01        2.17      8.06 o 
   5  11   6      101.17       75.87      9.45 o 
   6  11   6        1.04        3.25      7.59 o 
   7  11   6       74.96       66.93      7.22 o 
   8  11   6       15.63       21.10      7.34 o 
   9  11   6        0.08       -0.91      6.58 o 
  10  11   6       71.93       71.48      7.35 o 
  11  11   6       17.88       18.27      6.19 o 
  12  11   6        5.78        7.32      7.94 o 
  13  11   6       12.75       13.87      8.60 o 
  14  11   6        4.38        7.17      8.22 o 
  15  11   6        3.42        7.07     10.78 o 
   0  12   6      317.54      263.02     19.08 o 
   1  12   6        4.08       12.57      6.14 o 
   2  12   6      181.32      146.07      9.67 o 
   3  12   6        7.15       -6.22     11.24 o 
   4  12   6        1.54       -2.10      8.21 o 
   5  12   6       64.63       48.71      8.35 o 
   6  12   6      141.76      122.07      9.99 o 
   7  12   6       27.59       22.12      7.05 o 
   8  12   6       44.17       39.96      7.33 o 
   9  12   6       18.43        9.11      7.70 o 
  10  12   6       19.06       10.30      6.56 o 
  11  12   6       19.17       16.82      6.31 o 
  12  12   6        0.07        1.68      8.50 o 
  13  12   6       38.52       39.81      8.46 o 
  14  12   6        0.00        1.42      8.90 o 
  15  12   6       35.07       38.66     18.32 o 
   1  13   6       76.33       74.90      6.74 o 
   2  13   6       10.13       18.57      6.60 o 
   3  13   6      168.00      166.80      8.63 o 
   4  13   6       18.78       11.71      6.66 o 
   5  13   6        3.91       -3.51      7.78 o 
   6  13   6      175.37      179.50     10.75 o 
   7  13   6       55.89       39.42      7.86 o 
   8  13   6       11.12        3.34      7.30 o 
   9  13   6        1.84        3.80      6.78 o 
  10  13   6       10.10        7.52      6.98 o 
  11  13   6        9.12       14.65      6.27 o 
  12  13   6       10.37       19.40      7.93 o 
  13  13   6        0.36        6.63      8.01 o 
  14  13   6        2.75       -0.51      9.34 o 
   0  14   6       66.83       59.54      8.19 o 
   1  14   6      139.86      136.08      7.98 o 
   2  14   6        1.85        9.78      6.66 o 
   3  14   6        4.45        8.65      6.88 o 
   4  14   6        4.80       11.67      6.74 o 
   5  14   6       15.13       14.84      6.96 o 
   6  14   6       17.60       18.69      6.42 o 
   7  14   6        7.73       10.70      7.46 o 
   8  14   6        3.19        6.84      7.57 o 
   9  14   6        5.30        3.31      6.84 o 
  10  14   6        0.01        2.88      6.09 o 
  11  14   6        0.06        6.69      7.92 o 
  12  14   6        0.19        5.20      9.30 o 
  13  14   6        0.01       -0.49      8.36 o 
  14  14   6        8.32       19.06     18.15 o 
   1  15   6      157.91      152.66      7.80 o 
   2  15   6      120.38      132.87      8.32 o 
   3  15   6       65.84       66.15      7.16 o 
   4  15   6       97.16       87.80      8.10 o 
   5  15   6      134.99      143.13      7.34 o 
   6  15   6       26.14       24.55      6.84 o 
   7  15   6       28.77       25.19      6.54 o 
   8  15   6       68.47       82.33      7.69 o 
   9  15   6       19.44       18.08      7.06 o 
  10  15   6       12.11       18.96      6.41 o 
  11  15   6       21.77       17.26      7.85 o 
  12  15   6        0.53        0.26     10.39 o 
  13  15   6       33.25       32.00     11.33 o 
  14  15   6        0.00       14.39     20.57 o 
   0  16   6      484.08      458.86     12.38 o 
   1  16   6       94.81       89.61      7.41 o 
   2  16   6        0.13        8.00      7.12 o 
   3  16   6        0.49        0.15      6.76 o 
   4  16   6       10.17       20.74      7.22 o 
   5  16   6        0.58        0.44      6.62 o 
   6  16   6       79.46       79.02      6.31 o 
   7  16   6       13.67       15.56      5.97 o 
   8  16   6        4.12        7.70      6.42 o 
   9  16   6        0.01       -0.71      7.09 o 
  10  16   6        4.54        5.41      7.15 o 
  11  16   6       15.82       16.66      9.54 o 
  12  16   6        0.13        6.03     12.78 o 
  13  16   6        1.50        7.65     18.89 o 
   1  17   6       25.92       22.16      5.53 o 
   2  17   6       96.82       91.76      7.79 o 
   3  17   6        6.36       15.02      6.88 o 
   4  17   6        0.76        7.48      6.56 o 
   5  17   6        0.28        7.92      6.46 o 
   6  17   6        1.76        2.97      5.72 o 
   7  17   6        4.64        3.58      6.22 o 
   8  17   6       17.49       12.67      6.58 o 
   9  17   6       45.72       47.68      7.33 o 
  10  17   6       14.54       16.66      9.38 o 
  11  17   6        3.90       19.14     10.46 o 
  12  17   6       55.07       65.88     11.21 o 
  13  17   6       25.73       -2.61     17.17 o 
   0  18   6       40.10       46.90      8.47 o 
   1  18   6        7.58        9.29      5.48 o 
   2  18   6       13.62       16.65      7.53 o 
   3  18   6        3.16       10.64      6.91 o 
   4  18   6       18.75       23.48      7.01 o 
   5  18   6       22.75       26.56      6.59 o 
   6  18   6        1.11        1.24      5.50 o 
   7  18   6       17.00       20.55      6.31 o 
   8  18   6        0.31        0.23      6.86 o 
   9  18   6        0.50        3.38      7.21 o 
  10  18   6       44.21       46.83      9.80 o 
  11  18   6      118.32      142.09     12.31 o 
   1  19   6       38.30       43.49      7.65 o 
   2  19   6        4.07       11.99      7.70 o 
   3  19   6       22.94       26.48      6.78 o 
   4  19   6       35.78       31.34      7.22 o 
   5  19   6        3.97       15.40      6.94 o 
   6  19   6       45.46       62.15      6.86 o 
   7  19   6        1.11        9.78      7.77 o 
   8  19   6       12.85       15.98      7.82 o 
   9  19   6        8.62       19.59     10.12 o 
  10  19   6        0.87        2.37     12.82 o 
  11  19   6       17.20       24.52     20.85 o 
   0  20   6       36.70       60.36     16.62 o 
   1  20   6        9.48       18.49      7.60 o 
   2  20   6        2.14       13.37      6.79 o 
   3  20   6       75.30       71.20      7.60 o 
   4  20   6        2.43       13.05      7.32 o 
   5  20   6        0.57        4.59      7.60 o 
   6  20   6       20.74       27.02      8.00 o 
   7  20   6       33.68       35.37      8.05 o 
   8  20   6       34.22       34.30      8.55 o 
   9  20   6        9.54       25.43     10.14 o 
  10  20   6       16.95       73.62     20.45 o 
   1  21   6       61.42       72.11      9.23 o 
   2  21   6        6.39       12.37      7.15 o 
   3  21   6        0.82        6.48      7.07 o 
   4  21   6       16.35       29.44      7.34 o 
   5  21   6       30.46       34.77      7.54 o 
   6  21   6        8.47       14.08      9.68 o 
   7  21   6       53.87       68.90      9.21 o 
   8  21   6        2.54       23.76      8.77 o 
   9  21   6       49.47       70.20     13.35 o 
   0  22   6       94.82      106.18     12.54 o 
   1  22   6        2.61        8.78      7.37 o 
   2  22   6        2.61        6.23      8.73 o 
   3  22   6       38.59       32.88      7.50 o 
   4  22   6       25.99       33.74      7.80 o 
   5  22   6        0.46       -0.12      7.69 o 
   6  22   6       18.78       32.41     10.24 o 
   7  22   6      134.71      131.43      9.79 o 
   8  22   6        1.43        6.17     17.55 o 
   9  22   6       15.16       38.93     20.08 o 
   1  23   6        2.68        0.99      8.24 o 
   2  23   6       10.57        7.08      7.74 o 
   3  23   6       14.76       15.38      7.99 o 
   4  23   6       28.20       39.18      8.56 o 
   5  23   6       11.68       15.32      8.73 o 
   6  23   6        0.00        7.64     10.55 o 
   7  23   6        1.15       15.26     11.11 o 
   8  23   6        1.16        5.81     17.21 o 
   0  24   6       48.44       31.17     12.27 o 
   1  24   6       14.93        8.66      8.84 o 
   2  24   6        0.00        5.41     11.52 o 
   3  24   6       43.22       34.05     10.11 o 
   4  24   6       10.14       17.43     10.82 o 
   5  24   6        9.47       36.04     13.68 o 
   6  24   6        0.20        9.39     17.45 o 
   7  24   6       55.08       33.78     18.50 o 
   1  25   6        0.03       -8.03     19.94 o 
   2  25   6        4.34       -1.46     13.00 o 
   3  25   6       34.08       12.20     16.02 o 
   4  25   6        1.85       -3.25     13.56 o 
   1  26   6        0.37       -9.63     17.35 o 
   2  26   6        1.84        9.65     19.50 o 
   4  26   6        6.37       20.84     19.07 o 
   1   0   7       19.01        7.58      6.81 o 
   2   0   7        0.89       -7.05      7.05 o 
   3   0   7       17.71        8.60      6.38 o 
   4   0   7       39.00       40.53      8.05 o 
   5   0   7       72.57       55.96      7.78 o 
   6   0   7      321.89      357.97     11.51 o 
   7   0   7       19.63       18.55      7.51 o 
   8   0   7       26.96       29.80      7.54 o 
   9   0   7      133.59      139.66      9.17 o 
  10   0   7       31.99       40.57      6.09 o 
  11   0   7      113.98      101.41      8.70 o 
  12   0   7       50.39       60.17      8.20 o 
  13   0   7      128.11      103.01      9.69 o 
  14   0   7        1.91        3.37     11.63 o 
  15   0   7       29.36       17.90     12.02 o 
  16   0   7        0.07       20.16     19.48 o 
   0   1   7       41.99       27.13      6.51 o 
   1   1   7       21.94       21.07      5.06 o 
   2   1   7       18.61        2.89      4.58 o 
   3   1   7       24.96       18.79      4.82 o 
   4   1   7        1.72        7.17      4.71 o 
   5   1   7      123.57      116.17      6.29 o 
   6   1   7       54.78       49.06      5.35 o 
   7   1   7        0.15        0.17      4.94 o 
   8   1   7       36.88       45.26      5.21 o 
   9   1   7       87.20       85.81      5.60 o 
  10   1   7       50.64       60.19      5.11 o 
  11   1   7        2.59       10.75      5.69 o 
  12   1   7        5.80       13.66      5.90 o 
  13   1   7        2.38        7.13      5.56 o 
  14   1   7        6.09        3.43      7.36 o 
  15   1   7        0.32       13.80     10.04 o 
  16   1   7       14.38       12.03     17.58 o 
   1   2   7        1.51       -1.29      5.15 o 
   2   2   7       50.73       56.92      5.60 o 
   3   2   7       44.87       43.61      6.96 o 
   4   2   7       29.81       25.79      4.61 o 
   5   2   7       14.58       13.42      5.01 o 
   6   2   7       18.10       23.21      5.52 o 
   7   2   7        1.39        4.48      4.87 o 
   8   2   7        2.12        1.26      4.57 o 
   9   2   7        3.55       -0.64      4.95 o 
  10   2   7        2.69        5.36      5.26 o 
  11   2   7        3.36        6.87      5.79 o 
  12   2   7       13.02       17.34      6.92 o 
  13   2   7        0.06        5.11      6.45 o 
  14   2   7       16.49       14.85      8.18 o 
  15   2   7        2.68        9.28     10.11 o 
   0   3   7     1024.98      854.99     15.32 o 
   1   3   7       53.81       55.28      5.69 o 
   2   3   7       29.58       16.92      5.19 o 
   3   3   7       77.75       40.40      5.96 o 
   4   3   7        2.08        2.57      4.95 o 
   5   3   7        9.03        7.73      4.70 o 
   6   3   7       15.18       20.81      4.94 o 
   7   3   7        5.86        6.49      4.77 o 
   8   3   7        5.13        5.15      4.95 o 
   9   3   7       28.15       19.12      4.95 o 
  10   3   7        3.06        8.93      5.42 o 
  11   3   7      207.44      214.44      6.57 o 
  12   3   7        6.31        8.01      7.02 o 
  13   3   7        0.61        3.34      6.28 o 
  14   3   7       18.05       30.40      7.34 o 
  15   3   7       20.82       17.36     10.86 o 
   1   4   7       94.91       91.30      6.45 o 
   2   4   7       55.21       60.18      6.59 o 
   3   4   7      160.39      112.69      6.45 o 
   4   4   7      343.57      298.08      9.06 o 
   5   4   7       33.75       30.08      5.02 o 
   6   4   7      195.54      207.58      6.41 o 
   7   4   7      115.86       80.27      5.40 o 
   8   4   7        0.37        0.78      4.83 o 
   9   4   7        4.09        1.39      4.99 o 
  10   4   7       46.62       64.02      6.06 o 
  11   4   7       67.52       73.74      6.52 o 
  12   4   7       14.42       24.98      7.31 o 
  13   4   7        2.35        2.21      6.84 o 
  14   4   7       25.82       39.84      8.68 o 
  15   4   7        0.11       17.71     11.87 o 
   0   5   7       43.25       42.93      8.46 o 
   1   5   7      312.64      300.21      7.47 o 
   2   5   7        9.10        8.76      5.17 o 
   3   5   7       45.94       35.32      5.43 o 
   4   5   7       16.96       17.70      5.60 o 
   5   5   7       17.89       14.20      4.90 o 
   6   5   7        0.92        4.54      4.80 o 
   7   5   7      433.31      391.61      9.07 o 
   8   5   7       74.31       74.24      5.46 o 
   9   5   7        2.61       12.53      6.20 o 
  10   5   7      151.22      181.84      7.21 o 
  11   5   7        1.03       17.84      6.65 o 
  12   5   7       36.25       32.13      7.84 o 
  13   5   7        5.33       12.72      6.95 o 
  14   5   7        0.44        3.73      8.47 o 
  15   5   7        6.04       15.87     10.22 o 
   1   6   7      104.46      114.77      9.10 o 
   2   6   7      224.29      227.36      6.96 o 
   3   6   7       47.08       52.04      6.14 o 
   4   6   7       65.13       57.34      5.41 o 
   5   6   7       32.77       12.97      5.06 o 
   6   6   7        0.48        8.62      5.75 o 
   7   6   7        7.61       16.00      5.68 o 
   8   6   7      197.51      196.48      7.50 o 
   9   6   7       81.24       65.34      8.42 o 
  10   6   7      311.44      294.22     12.30 o 
  11   6   7       31.11       35.09      8.96 o 
  12   6   7       16.41       14.89      7.60 o 
  13   6   7        4.50        6.88      6.86 o 
  14   6   7       19.73       19.65      8.74 o 
  15   6   7        6.99        5.77     12.47 o 
   0   7   7     1924.26     1948.60     40.90 o 
   1   7   7      459.48      466.92     10.16 o 
   2   7   7      743.55      729.05     14.03 o 
   3   7   7      209.44      212.94      7.46 o 
   4   7   7       27.19       26.67      5.84 o 
   5   7   7       90.58       89.41      5.91 o 
   6   7   7       31.42       34.89      5.77 o 
   7   7   7      185.60      146.51      7.15 o 
   8   7   7       15.73       37.53      5.75 o 
   9   7   7       10.53       16.06      8.47 o 
  10   7   7       14.18       22.28      8.20 o 
  11   7   7      107.18       74.50      9.12 o 
  12   7   7       18.99       16.57      6.94 o 
  13   7   7        2.26        8.00      6.56 o 
  14   7   7        7.99        1.44      8.79 o 
  15   7   7       21.63       30.02     12.24 o 
   1   8   7      275.42      307.53      8.50 o 
   2   8   7        9.91       30.77      6.70 o 
   3   8   7       32.58       81.58      8.15 o 
   4   8   7        0.16       18.34      5.39 o 
   5   8   7       49.45       53.25      6.11 o 
   6   8   7       26.22       30.53      5.90 o 
   7   8   7       32.94       40.68      6.38 o 
   8   8   7       31.05       41.12      9.43 o 
   9   8   7        0.56        4.97      8.50 o 
  10   8   7        9.15        7.21      8.20 o 
  11   8   7        3.97        9.16      7.97 o 
  12   8   7       36.01       42.89      7.71 o 
  13   8   7        5.79       16.70      8.10 o 
  14   8   7        0.52        9.29      8.53 o 
  15   8   7       14.55       15.19     12.44 o 
   0   9   7      552.74      559.29     15.79 o 
   1   9   7       14.55       27.25      6.93 o 
   2   9   7       83.85      103.50      7.68 o 
   3   9   7      510.28      503.67      9.95 o 
   4   9   7      641.38      710.91     11.44 o 
   5   9   7       79.30       67.40      6.58 o 
   6   9   7      151.13      110.40      6.68 o 
   7   9   7      114.24      105.13      7.93 o 
   8   9   7       44.23       48.41      9.29 o 
   9   9   7       25.60       29.96      8.60 o 
  10   9   7        0.02        1.38      8.19 o 
  11   9   7       13.77       19.53      7.77 o 
  12   9   7        8.31        9.76      6.81 o 
  13   9   7        0.24        8.68      7.79 o 
  14   9   7       67.48       83.27      9.69 o 
  15   9   7        1.07       14.21     16.83 o 
   1  10   7      124.51      117.65      8.12 o 
   2  10   7       76.74       73.38      6.47 o 
   3  10   7       25.30       38.53      6.51 o 
   4  10   7      464.34      478.89      9.82 o 
   5  10   7       18.79       32.49      7.34 o 
   6  10   7       77.90       90.90      7.73 o 
   7  10   7       19.03       19.85      6.71 o 
   8  10   7      212.96      205.76     12.19 o 
   9  10   7        1.38        5.35     11.16 o 
  10  10   7        3.91        0.85      7.83 o 
  11  10   7        5.00       10.61      7.86 o 
  12  10   7        0.00        4.64      6.70 o 
  13  10   7       14.59       16.26      8.33 o 
  14  10   7        1.11        3.18      9.80 o 
   0  11   7        6.15       30.18     10.90 o 
   1  11   7      125.02      119.41      8.18 o 
   2  11   7       61.06       55.70      6.40 o 
   3  11   7       68.90       72.49      7.02 o 
   4  11   7      195.01      188.39      8.79 o 
   5  11   7        3.12       17.73      6.96 o 
   6  11   7       91.55       83.79      9.84 o 
   7  11   7       32.99       42.23     10.01 o 
   8  11   7       18.92       36.90      8.50 o 
   9  11   7        0.01        7.18      8.84 o 
  10  11   7       74.01       97.43      8.98 o 
  11  11   7      115.16      107.61      8.99 o 
  12  11   7        6.87       12.56      8.29 o 
  13  11   7        0.34        3.24      8.14 o 
  14  11   7        0.43       -2.04     12.69 o 
   2  12   7       97.08      110.55      9.28 o 
   3  12   7       17.25       13.00      8.83 o 
   4  12   7        2.78        2.90      9.11 o 
   5  12   7       61.62       57.10      9.96 o 
   6  12   7       12.75        8.82      8.42 o 
   7  12   7       50.76       37.47     10.56 o 
   8  12   7       49.08       59.63      9.16 o 
   9  12   7        6.32       18.71      8.27 o 
  10  12   7       52.20       71.77      7.92 o 
  11  12   7        2.23       13.20      7.44 o 
  12  12   7        1.37        3.17      8.25 o 
  13  12   7        0.01        9.06      8.75 o 
  14  12   7        6.18       23.90     17.22 o 
   1  13   7        4.48        3.02     11.53 o 
   2  13   7       13.75       13.81     11.85 o 
   3  13   7       97.43       86.51     10.05 o 
   4  13   7        3.23        2.60      7.86 o 
   5  13   7        0.80       -4.17      8.47 o 
   6  13   7       27.71       28.53      9.13 o 
   7  13   7       89.75       86.47      8.99 o 
   8  13   7        0.15       21.85      8.39 o 
   9  13   7        6.86       15.16      8.51 o 
  10  13   7        1.78        8.33      7.40 o 
  11  13   7        0.63        5.87      7.68 o 
  12  13   7        2.05       12.12      8.47 o 
  13  13   7        2.13        1.44     10.41 o 
   1  14   7        6.72       13.46     10.62 o 
   2  14   7       40.06       49.25     12.94 o 
   3  14   7       32.06       36.83      8.67 o 
   4  14   7        6.05       11.47      9.22 o 
   5  14   7       33.51       15.96      9.87 o 
   6  14   7        5.18       -0.03      9.93 o 
   7  14   7        4.31        8.02      7.59 o 
   8  14   7        3.77       10.15      8.13 o 
   9  14   7       96.28       95.83      8.11 o 
  10  14   7        1.57        3.89      7.27 o 
  11  14   7        0.17        3.64      8.34 o 
  12  14   7        1.05        3.69      8.83 o 
  13  14   7        1.09      -12.04     20.24 o 
   1  15   7       38.02       35.10     11.82 o 
   2  15   7       17.54       27.83     11.49 o 
   3  15   7        0.39        1.40     11.03 o 
   4  15   7       22.82       13.26      9.67 o 
   5  15   7       35.24       26.47      9.93 o 
   6  15   7        1.08        9.44      8.52 o 
   7  15   7        2.58       -1.87      8.40 o 
   8  15   7        6.11       14.67      8.64 o 
   9  15   7        5.04        0.90      7.41 o 
  10  15   7        1.45        0.53      7.84 o 
  11  15   7        5.23       13.16     12.53 o 
  12  15   7        8.69       15.41     17.63 o 
  13  15   7        9.97        8.81     18.97 o 
   1  16   7        0.97       13.08     11.28 o 
   2  16   7      106.62      110.10     14.35 o 
   3  16   7        1.26       -4.84     13.21 o 
   4  16   7        7.51       10.63     10.74 o 
   5  16   7        2.44        1.03      9.91 o 
   6  16   7       23.15       24.09      8.64 o 
   7  16   7       26.78       38.92      9.28 o 
   8  16   7       13.46       21.99      7.89 o 
   9  16   7        1.60        3.24      8.04 o 
  10  16   7        8.65       13.63      8.24 o 
  11  16   7        1.07        0.76      9.93 o 
  12  16   7        6.08        4.99     18.89 o 
   0  17   7        2.05       25.06     15.66 o 
   1  17   7       30.26       30.94      7.95 o 
   2  17   7       54.39       68.41     11.65 o 
   3  17   7      148.37      136.79     15.37 o 
   4  17   7       59.57       58.83     10.54 o 
   5  17   7       16.50       12.97      8.13 o 
   6  17   7        3.20        7.59      9.23 o 
   7  17   7        2.51        9.90      8.91 o 
   8  17   7       30.43       26.73      7.50 o 
   9  17   7       18.03       13.27      8.27 o 
  10  17   7       51.49       62.56     10.99 o 
  11  17   7       16.27       12.65     18.78 o 
  12  17   7        0.08        1.39     18.50 o 
   1  18   7        0.04        4.54      7.66 o 
   2  18   7        0.11        3.67      7.97 o 
   3  18   7       29.45       43.85     10.62 o 
   4  18   7        0.92       16.02      8.94 o 
   5  18   7       26.85       35.12      9.34 o 
   6  18   7        2.55        6.33      9.12 o 
   7  18   7       20.11       15.96      8.82 o 
   8  18   7        0.06       15.16      9.32 o 
   9  18   7       28.00       26.54      9.31 o 
  10  18   7        0.25        9.79     17.90 o 
   0  19   7       76.56       76.96     15.83 o 
   1  19   7        0.06        4.91      7.68 o 
   2  19   7        5.14       13.08      8.45 o 
   3  19   7       55.32       81.20      9.32 o 
   4  19   7       55.83       60.88      9.43 o 
   5  19   7        4.16        3.89      7.92 o 
   6  19   7        1.82        5.93      8.60 o 
   7  19   7        9.80        4.89      8.99 o 
   8  19   7        0.31        1.98      9.79 o 
   9  19   7        6.62       17.79     18.16 o 
   1  20   7       52.68       71.60     12.40 o 
   2  20   7        1.38        4.34      8.65 o 
   3  20   7        8.50       22.22      7.85 o 
   4  20   7        6.31       12.72      8.15 o 
   5  20   7       17.23       13.31      8.27 o 
   6  20   7        6.35       16.58      9.88 o 
   7  20   7        0.13        5.08      9.98 o 
   8  20   7       56.39       63.29     13.03 o 
   0  21   7       54.31       57.70     18.33 o 
   1  21   7       11.49       27.58     11.96 o 
   2  21   7       10.08        9.40      9.31 o 
   3  21   7        0.12        6.99      8.06 o 
   4  21   7        0.83        8.38      8.17 o 
   5  21   7        0.06       -0.75      8.28 o 
   6  21   7        4.10       13.70      8.79 o 
   7  21   7       69.48       77.02     12.37 o 
   8  21   7       12.36       33.92     12.01 o 
   1  22   7       31.36       37.09     10.24 o 
   2  22   7        6.06       14.00     10.60 o 
   3  22   7       29.56       29.99     10.43 o 
   4  22   7      117.91      132.11     12.17 o 
   5  22   7       16.75       11.68     10.23 o 
   6  22   7       36.49       38.18     12.68 o 
   7  22   7       23.95       41.60     12.84 o 
   0  23   7       17.65       15.15     13.02 o 
   1  23   7        0.80       -1.72      8.40 o 
   2  23   7        0.21       -0.53     10.36 o 
   3  23   7        6.31       10.87     12.97 o 
   4  23   7       17.62       23.19     13.62 o 
   5  23   7        5.57       23.18     16.46 o 
   6  23   7       24.62       49.39     12.53 o 
   1  24   7        4.47       10.63     10.25 o 
   2  24   7        1.72        3.09     14.16 o 
   3  24   7        2.20        2.01     19.81 o 
   4  24   7       10.03       14.11     18.19 o 
   0  25   7       29.55       43.75     18.44 o 
   1  25   7        9.86       13.53     18.47 o 
   0   0   8      103.78       83.50     13.94 o 
   1   0   8       15.50       11.60      8.26 o 
   2   0   8      182.24      151.95      8.99 o 
   3   0   8      154.88      120.01     10.76 o 
   4   0   8      273.02      214.17     10.22 o 
   5   0   8        7.97       16.65      9.77 o 
   6   0   8       51.30       41.65      9.18 o 
   7   0   8        0.08        0.59      7.57 o 
   8   0   8      211.61      205.65     11.40 o 
   9   0   8       50.52       60.71      9.59 o 
  10   0   8        3.68        1.90     13.99 o 
  11   0   8        8.00        0.25      9.47 o 
  12   0   8       23.85       21.70     10.22 o 
  13   0   8       27.77       16.14     12.27 o 
  14   0   8        1.20        3.50     15.32 o 
   1   1   8        5.84        1.44      5.56 o 
   2   1   8        4.89        3.23      5.85 o 
   3   1   8       41.08       35.21      6.06 o 
   4   1   8        3.52       10.36      6.19 o 
   5   1   8       54.47       55.28      6.56 o 
   6   1   8       15.81       17.85      5.97 o 
   7   1   8       85.95       86.32      6.68 o 
   8   1   8        5.48        2.88      5.93 o 
   9   1   8      107.74      115.19      7.17 o 
  10   1   8       15.28       32.13     10.59 o 
  11   1   8       15.30       18.06      6.83 o 
  12   1   8       14.10       11.13      8.32 o 
  13   1   8       10.15       16.40      8.34 o 
  14   1   8        3.30        1.92     15.40 o 
   0   2   8      354.81      301.83     12.14 o 
   1   2   8        9.72       13.48      5.57 o 
   2   2   8       52.56       51.71      6.09 o 
   3   2   8       11.42       10.92      5.35 o 
   4   2   8      231.89      203.29      8.82 o 
   5   2   8       22.91       19.43      5.84 o 
   6   2   8        6.31        6.19      5.88 o 
   7   2   8       29.14       30.07      6.21 o 
   8   2   8        0.23        4.52      5.71 o 
   9   2   8        2.66        0.92      6.03 o 
  10   2   8        3.27        9.11      7.53 o 
  11   2   8       40.87       52.34      8.79 o 
  12   2   8        0.35        6.62      7.34 o 
  13   2   8       29.84       45.04      7.62 o 
  14   2   8        2.76       17.35     12.39 o 
   1   3   8       98.37       84.14      6.86 o 
   2   3   8       53.59       69.36      5.93 o 
   3   3   8      176.85      155.80      7.42 o 
   4   3   8       24.16       22.44      5.99 o 
   5   3   8       24.29       27.53      6.17 o 
   6   3   8      188.49      160.23      7.49 o 
   7   3   8        4.40        5.73      5.96 o 
   8   3   8       15.55       24.79      6.19 o 
   9   3   8       10.66        5.62      7.76 o 
  10   3   8        1.19        4.95      7.06 o 
  11   3   8        6.84        9.64      7.22 o 
  12   3   8        1.82        5.34      7.69 o 
  13   3   8        0.00        5.10      7.48 o 
  14   3   8       69.43       68.00     16.17 o 
   0   4   8      432.23      354.39     12.59 o 
   1   4   8       76.79       77.29      6.41 o 
   2   4   8       14.91       22.14      6.08 o 
   3   4   8      203.29      186.67      8.03 o 
   4   4   8       39.50       23.38      5.82 o 
   5   4   8      161.27      158.77      9.79 o 
   6   4   8       16.31        5.59      5.52 o 
   7   4   8        1.56       12.42      6.91 o 
   8   4   8        0.10        0.49      6.13 o 
   9   4   8       34.87       35.15      6.93 o 
  10   4   8       30.85       33.32      6.53 o 
  11   4   8       19.83       23.53      7.71 o 
  12   4   8        0.80       -0.05      8.69 o 
  13   4   8       12.90       16.80      7.51 o 
  14   4   8        2.15       -4.64     15.24 o 
   1   5   8        5.96        6.15      5.74 o 
   2   5   8      327.65      294.75      8.56 o 
   3   5   8       44.39       41.60      5.93 o 
   4   5   8        0.76        4.41      5.89 o 
   5   5   8       27.29       19.49      6.17 o 
   6   5   8       96.13       92.70      7.11 o 
   7   5   8       48.67       45.67      5.81 o 
   8   5   8        3.07        4.66      5.67 o 
   9   5   8        2.51        8.08      6.91 o 
  10   5   8       97.25       94.18      7.02 o 
  11   5   8        0.01        5.35      7.23 o 
  12   5   8        5.98       20.40      9.07 o 
  13   5   8       71.93       75.29      8.31 o 
  14   5   8        0.50       -0.72     16.16 o 
   0   6   8       13.24       21.92      8.10 o 
   1   6   8       21.92       21.09      5.72 o 
   2   6   8        0.74        8.95      5.74 o 
   3   6   8      113.20      107.78      6.91 o 
   4   6   8        3.00        4.89      5.98 o 
   5   6   8       31.27       29.49      5.69 o 
   6   6   8       34.07       31.37      6.17 o 
   7   6   8      100.89       81.75      6.32 o 
   8   6   8        4.20        3.93      5.64 o 
   9   6   8        0.38        4.81      6.64 o 
  10   6   8        0.11        9.12      6.56 o 
  11   6   8       22.31       16.24      7.21 o 
  12   6   8       16.53       22.84      9.47 o 
  13   6   8        2.56        7.86      8.26 o 
  14   6   8        2.31        8.93     17.69 o 
   1   7   8        0.89        7.35      5.71 o 
   2   7   8        7.16       13.59      5.72 o 
   3   7   8        4.20        2.50      6.22 o 
   4   7   8       48.96       38.36      6.39 o 
   5   7   8        1.75        7.24      6.12 o 
   6   7   8       14.04       13.82      5.25 o 
   7   7   8        0.30        0.79      5.41 o 
   8   7   8        2.20       10.22      6.54 o 
   9   7   8        1.51        3.21      6.60 o 
  10   7   8       20.66       29.21      7.79 o 
  11   7   8        0.01        3.98      7.21 o 
  12   7   8        0.00        1.06      8.15 o 
  13   7   8        0.92        6.42      7.72 o 
  14   7   8        0.05      -10.62     17.03 o 
   0   8   8       11.63       18.77      8.57 o 
   1   8   8       87.96       93.76      6.87 o 
   2   8   8       19.57       20.52      5.74 o 
   3   8   8      101.50       70.60      6.62 o 
   4   8   8       28.56       26.94      6.11 o 
   5   8   8       39.59       27.75      5.52 o 
   6   8   8        6.90        8.98      5.64 o 
   7   8   8       45.87       47.44      5.99 o 
   8   8   8       17.28       23.54      6.93 o 
   9   8   8       14.32       21.23      8.05 o 
  10   8   8        0.38        2.49      7.43 o 
  11   8   8       16.61       17.44      7.44 o 
  12   8   8        8.66        1.95      8.04 o 
  13   8   8        0.02        2.32     18.37 o 
   1   9   8       25.99       28.26      6.29 o 
   2   9   8       13.33       24.65      6.67 o 
   3   9   8       66.20       52.92      6.41 o 
   4   9   8        0.43        4.45      5.92 o 
   5   9   8        1.21       10.95      5.90 o 
   6   9   8        1.14        5.86      6.19 o 
   7   9   8       33.03       28.81      6.88 o 
   8   9   8        0.64       -1.36      9.90 o 
   9   9   8       69.62       58.24      9.17 o 
  10   9   8       22.66       25.87      9.41 o 
  11   9   8       25.47       21.63      9.02 o 
  12   9   8        3.88        5.11      8.36 o 
  13   9   8        0.19       -2.69     11.81 o 
   0  10   8       10.98       19.84      7.88 o 
   1  10   8       27.63       27.02      6.47 o 
   2  10   8      103.90       96.35      7.16 o 
   3  10   8        1.59       10.53      6.51 o 
   4  10   8       34.32       53.20      7.08 o 
   5  10   8       39.18       45.67      6.58 o 
   6  10   8      115.20      106.00      9.51 o 
   7  10   8        4.09        6.50     10.03 o 
   8  10   8        2.69        4.47     15.39 o 
   9  10   8       33.92       28.52      9.17 o 
  10  10   8        0.00        2.82      9.37 o 
  11  10   8        3.55        7.61      9.02 o 
  12  10   8        0.65        9.65      8.18 o 
  13  10   8        0.00        5.04     15.99 o 
   1  11   8        7.40       13.82      6.45 o 
   2  11   8        0.64       10.22      6.82 o 
   3  11   8        4.17        4.85      7.20 o 
   4  11   8      242.57      236.14      9.61 o 
   5  11   8      151.32      160.74      9.29 o 
   6  11   8       43.49       78.85      8.14 o 
   7  11   8        6.89       36.06     11.73 o 
   8  11   8       81.30       91.45     12.62 o 
   9  11   8        4.96        9.15      8.87 o 
  10  11   8       10.60        9.27      9.42 o 
  11  11   8        3.56       12.22      8.56 o 
  12  11   8       10.50       10.51     12.21 o 
  13  11   8       38.43       76.13     18.57 o 
   0  12   8       21.74       18.31     13.12 o 
   1  12   8       75.78       91.37     10.37 o 
   2  12   8       22.83       27.52      8.41 o 
   3  12   8        0.10        7.23     14.00 o 
   4  12   8        2.19       12.53      9.65 o 
   5  12   8       67.59       77.33     10.72 o 
   6  12   8       36.40       53.67     10.55 o 
   7  12   8      174.48      170.44     14.77 o 
   8  12   8       27.78       68.18      9.63 o 
   9  12   8        3.16       12.62      9.01 o 
  10  12   8        2.09       15.81      9.08 o 
  11  12   8        3.56       15.70      8.64 o 
  12  12   8        5.01       10.00     14.24 o 
   1  13   8        6.46        8.64     13.74 o 
   2  13   8       32.30       34.95     14.56 o 
   3  13   8       19.82       21.45      9.34 o 
   4  13   8       13.20       24.35     10.76 o 
   5  13   8       25.96       33.68     10.16 o 
   6  13   8       12.01       16.84     11.13 o 
   7  13   8       42.54       49.24     11.11 o 
   8  13   8        5.54       16.84      8.33 o 
   9  13   8       17.14       24.53      9.22 o 
  10  13   8       19.59       15.69     10.02 o 
  11  13   8       25.09       25.06     10.31 o 
  12  13   8       10.37       14.17     16.28 o 
   1  14   8       35.33       28.72     15.68 o 
   2  14   8        7.94       26.84     15.98 o 
   3  14   8       36.98       62.17     10.25 o 
   4  14   8       23.86       31.21     10.84 o 
   5  14   8        5.34       23.10     10.77 o 
   6  14   8       65.44       72.07     11.34 o 
   7  14   8       10.35       13.59     10.00 o 
   8  14   8        2.01       24.12     10.19 o 
   9  14   8        0.51        6.84      9.64 o 
  10  14   8        0.11        7.47      8.56 o 
  11  14   8        2.99       24.18     20.05 o 
   1  15   8       34.94       35.62     16.32 o 
   2  15   8       32.44       51.24     16.61 o 
   3  15   8        4.87       11.75     10.76 o 
   4  15   8       18.57       27.26     10.24 o 
   5  15   8        4.39        7.04     10.20 o 
   6  15   8        0.64       -1.00     11.64 o 
   7  15   8       21.26       25.99      9.22 o 
   8  15   8        0.08       12.38      9.51 o 
   9  15   8        8.07       13.94     11.24 o 
  10  15   8       19.76       39.05     11.97 o 
  11  15   8       92.95      105.70     20.19 o 
   2  16   8       18.59        8.80     16.09 o 
   3  16   8        9.23        2.82      9.54 o 
   4  16   8        6.95       13.10     10.60 o 
   5  16   8       17.83        8.84     11.14 o 
   6  16   8       10.03       11.95      9.44 o 
   7  16   8        0.41        2.05      9.86 o 
   8  16   8        7.49       18.85      9.90 o 
   9  16   8       33.81       39.30     10.39 o 
  10  16   8        3.52       14.16     18.46 o 
  11  16   8        5.45       24.39     20.40 o 
   2  17   8        4.34        1.45     14.53 o 
   3  17   8       13.09        2.18      9.92 o 
   4  17   8        8.23       -0.23     11.19 o 
   5  17   8       11.93        5.78     10.67 o 
   6  17   8        7.98        3.58      9.55 o 
   7  17   8       35.94       28.09     10.63 o 
   8  17   8        2.39        9.84      8.85 o 
   9  17   8        8.12        7.31     11.80 o 
   2  18   8        2.21       10.22     15.57 o 
   3  18   8       13.52       15.03     11.07 o 
   4  18   8        1.16        6.40     11.02 o 
   5  18   8        3.06        8.98      9.24 o 
   6  18   8        2.13        0.30      9.92 o 
   7  18   8       22.48       17.28     11.58 o 
   8  18   8        7.42        1.87     11.41 o 
   9  18   8        2.34       -7.53     16.29 o 
   3  19   8        2.52        5.04     11.25 o 
   4  19   8        0.83       -3.22      9.22 o 
   5  19   8        1.65       -4.81      9.58 o 
   6  19   8       15.10       18.28     12.25 o 
   7  19   8        4.16       -1.22     11.14 o 
   8  19   8        0.19       23.71     15.96 o 
   3  20   8        1.73        5.41     11.75 o 
   4  20   8        1.11       -3.82      9.97 o 
   5  20   8       18.75       28.72     11.48 o 
   6  20   8        0.31       -6.63     12.77 o 
   7  20   8       10.07        4.45     12.56 o 
   2  21   8       26.04       32.40     18.04 o 
   3  21   8       13.59       14.07     12.42 o 
   4  21   8        0.06      -12.23     14.92 o 
   5  21   8       14.46       17.29     16.50 o 
   6  21   8        0.79        0.65     19.08 o 
   1  22   8        5.79       -7.45     19.57 o 
   1   0   9        1.48        7.83      8.82 o 
   2   0   9        0.04       -0.21      8.96 o 
   3   0   9        0.08        1.20      8.64 o 
   4   0   9       22.71        9.59      8.73 o 
   5   0   9        0.08        0.68      8.64 o 
   6   0   9       62.00       48.65      8.91 o 
   7   0   9       72.21       76.93     10.39 o 
   8   0   9        7.74       18.44     10.01 o 
   9   0   9       28.11       29.27      9.15 o 
  10   0   9        3.48        7.84     16.58 o 
  11   0   9       62.92       48.93     11.71 o 
  12   0   9       23.94       40.50     18.11 o 
  13   0   9       28.86       37.38     17.87 o 
   0   1   9       45.28       32.07      8.21 o 
   1   1   9        3.95        3.98      6.41 o 
   2   1   9       19.65       13.65      6.34 o 
   3   1   9        0.18        2.52      6.20 o 
   4   1   9        1.33        6.75      6.17 o 
   5   1   9        5.02        4.62      6.19 o 
   6   1   9       12.20       24.30      6.54 o 
   7   1   9       38.78       42.16      7.21 o 
   8   1   9       23.46       30.02      7.23 o 
   9   1   9        5.36       20.83      7.88 o 
  10   1   9        0.10        2.41     10.82 o 
  11   1   9        1.13        0.30      9.03 o 
  12   1   9        2.36       10.17     11.49 o 
  13   1   9        0.04        4.77     11.66 o 
   1   2   9       18.49       22.15      6.80 o 
   2   2   9       45.55       34.13      6.62 o 
   3   2   9       45.06       34.21      7.09 o 
   4   2   9        2.86       11.27      6.81 o 
   5   2   9       47.22       42.78      6.69 o 
   6   2   9        0.00        5.01      7.42 o 
   7   2   9       59.62       68.55      7.53 o 
   8   2   9        0.26       11.64      6.73 o 
   9   2   9       11.64        8.08      8.01 o 
  10   2   9        0.76       11.56     11.29 o 
  11   2   9       34.20       30.10      8.98 o 
  12   2   9        0.11       -0.88     11.61 o 
  13   2   9        0.52        0.34     12.13 o 
   0   3   9        3.21        7.17      8.68 o 
   1   3   9       53.43       46.84      6.27 o 
   2   3   9        4.44       14.89      6.41 o 
   3   3   9       19.95       17.20      6.35 o 
   4   3   9        4.33        6.21      6.50 o 
   5   3   9        0.97        5.84      6.71 o 
   6   3   9        0.52        4.67      6.42 o 
   7   3   9        0.00       -0.43      6.84 o 
   8   3   9        3.97        8.18      6.56 o 
   9   3   9        0.50        4.34      9.74 o 
  10   3   9       34.99       38.46     12.24 o 
  11   3   9        1.60        3.33      9.24 o 
  12   3   9        0.03        0.62     12.21 o 
  13   3   9        4.88       -4.56     16.44 o 
   1   4   9      161.90      146.18      7.52 o 
   2   4   9        0.22       14.21      6.23 o 
   3   4   9        6.43       13.33      6.89 o 
   4   4   9       20.37       19.06      6.12 o 
   5   4   9       21.79       31.64      6.88 o 
   6   4   9       12.50       20.82      6.54 o 
   7   4   9       24.56       29.50      7.38 o 
   8   4   9        0.09        5.24      8.19 o 
   9   4   9        1.93        0.40      7.89 o 
  10   4   9        0.00        3.06     10.87 o 
  11   4   9       10.98        9.96      9.55 o 
  12   4   9        1.85       -0.48     11.06 o 
  13   4   9        0.84       -4.56     11.39 o 
   0   5   9       13.32       25.77      9.93 o 
   1   5   9       35.38       38.25      6.69 o 
   2   5   9       12.31       23.15      6.96 o 
   3   5   9       24.50       25.84      6.82 o 
   4   5   9        0.43        5.46      6.54 o 
   5   5   9       13.84       17.61      6.23 o 
   6   5   9       53.86       59.72      7.40 o 
   7   5   9       13.82       21.90      6.93 o 
   8   5   9       19.40       31.55      9.13 o 
   9   5   9       45.67       38.38      8.94 o 
  10   5   9       15.01       17.30      8.27 o 
  11   5   9        0.15        1.39      9.31 o 
  13   5   9        0.00       12.91     11.49 o 
   1   6   9        0.19        1.49      5.90 o 
   2   6   9        0.29        5.85      7.36 o 
   3   6   9       16.03       17.05      7.03 o 
   4   6   9       24.44       23.13      6.67 o 
   5   6   9       77.42       79.43      7.42 o 
   6   6   9        0.93        3.26      6.70 o 
   7   6   9        0.15        7.47      6.47 o 
   8   6   9        0.86        8.94      8.50 o 
   9   6   9       24.95       37.59      9.20 o 
  10   6   9        1.53       13.59      7.59 o 
  11   6   9        8.26        1.76     12.24 o 
  12   6   9       21.59       23.51     15.77 o 
  13   6   9        2.66        5.04     16.64 o 
   0   7   9       29.77       31.99      9.80 o 
   1   7   9        2.01        2.57      6.29 o 
   2   7   9        0.72        2.53      6.33 o 
   3   7   9       21.14       24.24      6.53 o 
   4   7   9       16.82       13.55      6.62 o 
   5   7   9        1.89        3.27      7.08 o 
   6   7   9       26.59       30.97      7.14 o 
   7   7   9       18.92       18.41      8.18 o 
   8   7   9        0.02       10.20      8.35 o 
   9   7   9        0.01        2.54      8.57 o 
  10   7   9        1.69        2.74      7.82 o 
  11   7   9        0.28       -5.54     11.40 o 
  12   7   9       11.37       10.25     11.90 o 
   1   8   9        9.69       14.34      6.91 o 
   2   8   9       53.56       51.18      7.41 o 
   3   8   9       25.80       21.81      7.11 o 
   4   8   9       12.73       20.19      7.18 o 
   5   8   9        0.85        4.17      6.61 o 
   6   8   9        1.57        6.47      6.91 o 
   7   8   9        0.14        9.63      8.48 o 
   8   8   9        3.67       17.91      8.94 o 
   9   8   9       60.32       55.56     10.40 o 
  10   8   9       15.45       15.51      8.41 o 
  11   8   9        0.07       -1.16     11.02 o 
  12   8   9        0.39        3.26     16.01 o 
   0   9   9        8.37       12.60     10.04 o 
   1   9   9       24.33       27.96      6.45 o 
   2   9   9        1.46        5.46      7.11 o 
   3   9   9        3.26        8.74      7.11 o 
   4   9   9       19.40       21.05      6.73 o 
   5   9   9       54.91       43.69      7.37 o 
   6   9   9       49.66       47.41      7.55 o 
   7   9   9       67.86       61.17      9.41 o 
   8   9   9        0.97       13.60      9.03 o 
   9   9   9        0.04        4.37      9.04 o 
  10   9   9       30.27       43.83      8.52 o 
  11   9   9        3.02        6.12     12.71 o 
  12   9   9        2.41       -0.45     16.01 o 
   1  10   9        9.94       18.59      7.50 o 
   2  10   9      115.67      110.30      8.22 o 
   3  10   9        3.00       14.88      7.30 o 
   4  10   9        2.45        9.66      6.87 o 
   5  10   9       20.94       19.06      7.28 o 
   6  10   9        2.98        8.08     10.79 o 
   7  10   9        2.17        7.03     10.58 o 
   8  10   9        1.96        5.83      9.32 o 
   9  10   9       26.66       28.60      8.63 o 
  10  10   9       13.58       30.41      8.32 o 
  11  10   9        5.53       -0.89     11.01 o 
   0  11   9      146.10      171.91     16.11 o 
   1  11   9       11.68       22.37      7.05 o 
   2  11   9        6.50       17.80      6.97 o 
   3  11   9       19.97       37.69      7.53 o 
   4  11   9       25.64       31.26      7.26 o 
   5  11   9        0.18        8.08      8.10 o 
   6  11   9        3.59        4.25     10.63 o 
   7  11   9       11.16       11.49      9.04 o 
   8  11   9       37.13       48.75      9.29 o 
   9  11   9       16.06       23.71      8.21 o 
  10  11   9        0.22        4.12     13.63 o 
  11  11   9       42.91       47.59     12.16 o 
   1  12   9      131.21      125.04     10.10 o 
   2  12   9       17.13       31.55      9.33 o 
   3  12   9       26.96       28.17      9.14 o 
   4  12   9       69.25       83.59     12.44 o 
   5  12   9       14.17       38.98     13.40 o 
   6  12   9       19.73       26.58     10.87 o 
   7  12   9        2.85       19.38      9.74 o 
   8  12   9        2.68       10.71      9.72 o 
   9  12   9        1.77        3.69      8.56 o 
  10  12   9        6.69       13.46     11.56 o 
  11  12   9        4.63       20.81     17.74 o 
   0  13   9       15.80       41.93     13.76 o 
   1  13   9        9.90       22.93     12.00 o 
   2  13   9       19.52       25.55     11.86 o 
   3  13   9        8.35       21.10     14.65 o 
   4  13   9        0.37       27.67     11.73 o 
   5  13   9       16.30       22.58     10.86 o 
   6  13   9        0.00        4.98     12.22 o 
   7  13   9       38.82       49.34     11.50 o 
   8  13   9       12.90       27.43     10.56 o 
   9  13   9        0.76       -5.45     15.15 o 
  10  13   9        4.10        1.47     16.20 o 
   1  14   9       27.21       35.95     12.80 o 
   2  14   9        9.24       13.51     11.49 o 
   3  14   9        3.93       18.57     11.04 o 
   4  14   9       21.66       34.74     11.93 o 
   5  14   9       36.68       45.85     15.89 o 
   6  14   9        0.07        1.21     11.60 o 
   7  14   9        0.36       15.83     11.70 o 
   8  14   9        9.72        7.42     12.96 o 
   9  14   9        2.96        1.79     15.84 o 
  10  14   9        7.26       27.18     16.87 o 
   0  15   9        7.60       20.39     14.25 o 
   1  15   9        7.30       26.43     12.85 o 
   2  15   9       40.44       42.72     12.53 o 
   3  15   9        9.41       14.75     11.60 o 
   4  15   9        0.77        4.98     16.93 o 
   5  15   9       16.24       19.51     15.15 o 
   6  15   9        9.60       21.68     12.85 o 
   7  15   9        0.18       12.06     11.26 o 
   8  15   9        2.72       12.75     15.87 o 
   9  15   9       15.27       15.86     15.74 o 
   1  16   9       56.33       50.49     13.13 o 
   2  16   9        0.00       10.92     12.86 o 
   3  16   9       48.69       45.02     18.74 o 
   4  16   9        8.40       12.02     17.56 o 
   5  16   9        1.00        3.22     14.84 o 
   6  16   9        5.30        2.68     12.03 o 
   7  16   9        0.03       -3.08     11.99 o 
   8  16   9        1.06       -0.71     15.55 o 
   0  17   9       19.78       17.20     17.84 o 
   1  17   9        1.32       10.64     10.80 o 
   2  17   9        0.08       45.36     18.22 o 
   3  17   9       10.25       36.88     17.74 o 
   4  17   9        0.76       11.81     16.24 o 
   5  17   9        5.92        2.60     11.87 o 
   6  17   9       14.53       10.52     12.82 o 
   1  18   9        1.74       10.52     12.95 o 
   2  18   9        2.08        1.74     14.70 o 
   3  18   9        1.26       -0.69     14.64 o 
   5  18   9        6.18       -9.41     18.12 o 
   6  18   9        0.74       -8.08     20.01 o 
   0   0  10      123.84      120.83     17.45 o 
   1   0  10       21.15       24.13     10.93 o 
   2   0  10        1.46        5.37     10.07 o 
   3   0  10        6.62        4.03     10.81 o 
   4   0  10       40.39       36.24     10.03 o 
   5   0  10        0.04        7.94     14.96 o 
   6   0  10        2.02       -1.73     10.62 o 
   7   0  10        0.32       -0.01     10.31 o 
   8   0  10        0.00        2.03     10.26 o 
   9   0  10       22.31       22.11     18.02 o 
  10   0  10       11.63       18.70     18.06 o 
   1   1  10        3.98        1.69      7.23 o 
   2   1  10        0.01        0.56      6.73 o 
   3   1  10        0.02        6.66      7.34 o 
   4   1  10       14.28       17.59      6.93 o 
   5   1  10        8.42       12.15      7.52 o 
   6   1  10        6.64       16.47      7.67 o 
   7   1  10        0.34        4.36      7.38 o 
   8   1  10       24.56       23.09      9.33 o 
   9   1  10        4.52       -1.61     11.47 o 
  10   1  10        9.49       14.15     11.93 o 
   0   2  10       15.41        7.90      9.42 o 
   1   2  10        2.19        2.58      6.82 o 
   2   2  10        4.75        5.66      6.74 o 
   3   2  10        1.40        3.97      7.46 o 
   4   2  10       31.35       22.76      7.31 o 
   5   2  10        1.17        8.24      6.92 o 
   6   2  10        0.16        5.36      7.16 o 
   7   2  10        7.34       13.24      7.70 o 
   8   2  10       18.48       14.54      9.49 o 
   9   2  10        0.19       -2.66     11.64 o 
  10   2  10        2.37       -5.13     18.20 o 
  11   2  10        0.30        2.98     15.79 o 
   1   3  10       18.65       37.15      7.67 o 
   2   3  10        2.32        1.50      7.27 o 
   3   3  10        0.02        0.99      8.30 o 
   4   3  10       11.93       18.19      7.78 o 
   5   3  10       11.13        3.47      7.10 o 
   6   3  10        3.17        1.25      7.64 o 
   7   3  10       37.16       39.01      8.39 o 
   8   3  10        2.89       10.09      9.27 o 
   9   3  10        3.03      -11.71     17.62 o 
  10   3  10        0.57        5.35     16.58 o 
  11   3  10       10.41        5.79     16.82 o 
   0   4  10      112.03      127.15     12.02 o 
   1   4  10        0.33        4.37      7.42 o 
   2   4  10       16.99       19.20      6.98 o 
   3   4  10        0.01        7.11      7.13 o 
   4   4  10       27.25       40.31      8.34 o 
   5   4  10        6.24        8.58      7.37 o 
   6   4  10        1.57        7.99      7.99 o 
   7   4  10        0.94        0.21      7.76 o 
   8   4  10        0.22        2.21      9.56 o 
   9   4  10        4.87        5.43      9.89 o 
  10   4  10        8.18       -0.37     17.54 o 
  11   4  10        1.76        6.10     16.35 o 
   1   5  10        3.15       12.96      7.13 o 
   2   5  10        5.99       18.59      6.99 o 
   3   5  10        6.28       11.43      7.10 o 
   4   5  10        7.92       20.40      7.87 o 
   5   5  10       33.23       41.15      7.64 o 
   6   5  10        1.68        2.09      7.69 o 
   7   5  10        3.77       10.01      9.68 o 
   8   5  10       36.43       38.57     10.58 o 
   9   5  10       31.82       36.77      9.62 o 
  10   5  10        4.92       -6.34     16.99 o 
   0   6  10       66.30       75.94     15.28 o 
   1   6  10        1.34       16.35      7.51 o 
   2   6  10       37.27       48.55      8.16 o 
   3   6  10       54.86       68.85      8.27 o 
   4   6  10       21.28       24.01      7.65 o 
   5   6  10        0.09        5.81      7.13 o 
   6   6  10       44.18       48.88      8.45 o 
   7   6  10       22.04       26.76     10.48 o 
   8   6  10        0.13        8.86      9.55 o 
   9   6  10       20.84       27.47     11.93 o 
  10   6  10        2.80        3.90     17.96 o 
   1   7  10       25.96       39.48      8.26 o 
   2   7  10       66.22       72.53      8.27 o 
   3   7  10        0.61       17.74      8.02 o 
   4   7  10        1.50        9.92      7.37 o 
   5   7  10       15.44       18.88      7.79 o 
   6   7  10       14.18       26.71      7.98 o 
   7   7  10        0.24       16.32      9.83 o 
   8   7  10       52.07       69.05     10.97 o 
   9   7  10        0.27        6.49     11.32 o 
   0   8  10        3.39       -0.43     11.27 o 
   1   8  10        2.32       16.53      7.48 o 
   2   8  10        4.80       12.52      7.61 o 
   3   8  10        6.15       11.47      7.41 o 
   4   8  10        9.95        6.04      7.27 o 
   5   8  10        3.65       17.25      7.71 o 
   6   8  10        5.24       15.85      9.12 o 
   7   8  10       89.54      101.19     11.15 o 
   8   8  10        1.51       -1.33     10.94 o 
   9   8  10        6.90       15.44     11.42 o 
   1   9  10        2.71       16.03      8.14 o 
   2   9  10       20.28       23.30      8.35 o 
   3   9  10       20.69       24.15      8.59 o 
   4   9  10       37.35       42.73      8.85 o 
   5   9  10        0.01        7.13      7.79 o 
   6   9  10        1.73       10.93      9.18 o 
   7   9  10       17.56       31.17     10.74 o 
   8   9  10        1.01        5.73     11.82 o 
   9   9  10        4.88       29.35     18.98 o 
   0  10  10       42.72       53.90     13.42 o 
   1  10  10       20.16       23.19      7.69 o 
   2  10  10       14.08       17.30      7.76 o 
   3  10  10       46.87       43.79      8.27 o 
   4  10  10        0.96        7.69      7.83 o 
   5  10  10        7.06        9.81      8.09 o 
   6  10  10        0.64       12.15     15.62 o 
   7  10  10        3.28        0.82     11.09 o 
   8  10  10       60.15       47.68     13.17 o 
   9  10  10        9.19       11.59     16.20 o 
   1  11  10       14.70       26.00      8.38 o 
   2  11  10       11.12       19.96      8.28 o 
   3  11  10        6.92       16.54      7.64 o 
   4  11  10        0.06        7.07      8.61 o 
   5  11  10        4.58        2.45     10.83 o 
   6  11  10        1.46        2.71     18.10 o 
   7  11  10        5.98        1.90     12.53 o 
   8  11  10        1.50       -1.60     17.80 o 
   0  12  10        8.97        8.65     11.10 o 
   1  12  10       10.52       17.12     10.24 o 
   2  12  10        2.66       12.52      9.32 o 
   3  12  10        9.62       15.48     12.41 o 
   4  12  10        0.05       -7.02     12.14 o 
   5  12  10        3.45       16.57     10.68 o 
   6  12  10        1.78       15.55     12.02 o 
   7  12  10        1.35       12.36     16.59 o 
   1  13  10        3.23        6.91     12.69 o 
   2  13  10        0.01        7.84     11.35 o 
   3  13  10        2.01       -4.45     12.43 o 
   4  13  10        5.07       28.55     31.08 o 
   5  13  10        2.58        3.40     11.58 o 
   0  14  10        0.38       -8.04     16.95 o 
   1  14  10       25.53       19.70     12.52 o 
   2  14  10        0.03       -0.47     11.85 o 
   1   0  11       12.31       15.26     12.65 o 
   2   0  11       50.03       57.73     13.58 o 
   3   0  11        0.72        6.43     11.02 o 
   4   0  11        9.53       17.40     12.92 o 
   5   0  11       17.27       11.98     11.61 o 
   6   0  11       12.46       20.35     17.06 o 
   7   0  11       17.88       14.32     16.16 o 
   0   1  11        3.78       11.15     11.99 o 
   1   1  11       12.13       18.09      8.93 o 
   2   1  11        2.84       11.51      9.03 o 
   3   1  11        9.18        6.29      7.81 o 
   4   1  11        6.89       -1.12      8.59 o 
   5   1  11        7.12        2.96      8.66 o 
   6   1  11        0.01       -6.39     11.25 o 
   7   1  11        0.11       -2.22     16.60 o 
   1   2  11        0.30       12.03      9.10 o 
   2   2  11        8.89       10.35      8.42 o 
   3   2  11        2.05        2.64      8.29 o 
   4   2  11        3.96       -2.08      9.89 o 
   5   2  11        4.50       -2.74      8.54 o 
   6   2  11       22.10       10.89     11.07 o 
   7   2  11        2.29        0.90     14.92 o 
   0   3  11      134.75      169.63     15.37 o 
   1   3  11        2.42        5.05      8.80 o 
   2   3  11        1.08        9.46      8.40 o 
   3   3  11        0.86        4.38      8.42 o 
   4   3  11        3.19       10.85      8.44 o 
   5   3  11        4.40        8.12      8.58 o 
   6   3  11        3.12        3.96     10.92 o 
   7   3  11       17.05       19.02     15.98 o 
   1   4  11        0.37       19.04      8.28 o 
   2   4  11        4.01       12.13      8.95 o 
   3   4  11       50.64       61.09      8.75 o 
   4   4  11       29.71       38.59      8.75 o 
   5   4  11       17.81       16.18      9.46 o 
   6   4  11        0.07        0.60     11.34 o 
   7   4  11       16.90       19.78     16.80 o 
   0   5  11        0.94        4.68     14.24 o 
   1   5  11       17.34       26.28      8.45 o 
   2   5  11       11.96       19.36      8.23 o 
   3   5  11       72.09      108.04      9.72 o 
   4   5  11       41.42       63.48      9.16 o 
   5   5  11        0.01       13.87     11.99 o 
   6   5  11        4.78       -2.16     16.23 o 
   7   5  11       21.46       18.11     16.36 o 
   8   5  11        1.59        2.62     16.54 o 
   1   6  11       13.95       26.56      8.63 o 
   2   6  11       10.62       11.12      8.24 o 
   3   6  11        2.56       10.20      8.59 o 
   4   6  11       18.14       34.37      8.66 o 
   5   6  11       17.39       25.95     18.69 o 
   6   6  11       14.63       33.11     18.32 o 
   7   6  11        0.70        5.20     17.53 o 
   0   7  11        0.29        7.90     11.62 o 
   1   7  11        1.35        2.37      8.25 o 
   2   7  11       26.64       39.74      8.89 o 
   3   7  11       20.03       22.41      8.39 o 
   4   7  11        2.00       21.38     12.44 o 
   5   7  11       15.32       24.00     11.55 o 
   6   7  11        3.42       30.71     19.08 o 
   1   8  11        9.54       25.10      9.19 o 
   2   8  11        1.53        5.58     10.20 o 
   3   8  11        4.35       13.19     10.94 o 
   4   8  11        3.29       14.79     12.10 o 
   0   9  11       11.55       11.49     18.35 o 
   1   9  11       16.70       28.14     11.95 o 
   2   9  11        1.25        7.85     12.89 o 
   3   9  11       12.15        7.22     16.47 o 
   4   9  11        1.27        0.06     15.54 o 
   1  10  11       12.42        8.77     12.25 o 
   3  10  11        4.05        8.90     16.73 o 
   4  10  11       15.21        9.80     16.88 o 
   0  11  11       27.72       32.58     17.16 o 
   1  11  11        5.06       -5.32     16.29 o 
   2  11  11        0.02       -4.67     16.05 o 
                                                 
